# Supplementary material for: How Merkel cells transduce mechanical stimuli: A biophysical model of Merkel cells
Source: PLoS Comput Biol. 2023 Dec 20;19(12):e1011720. doi: 10.1371/journal.pcbi.1011720 (PMC10732429; doi:10.1371/journal.pcbi.1011720)
Supplement: S1 Data — (ZIP) [file pcbi.1011720.s002.zip]

Archive with 97 entries (69 files):
- adding vesicles release/
- adding vesicles release/100ms.fig
- adding vesicles release/20s.fig
- adding vesicles release/contr.m
- adding vesicles release/control_merkel.m
- adding vesicles release/E11.m
- adding vesicles release/E22.m
- adding vesicles release/force_control.m
- adding vesicles release/havekve.fig
- adding vesicles release/merkel.m
- adding vesicles release/nokve.fig
- adding vesicles release/withoutPIEZO2.fig
- no vesicles/
- no vesicles/Ca trasients/
- no vesicles/Ca trasients/BKCa/
- no vesicles/Ca trasients/BKCa/BKCa.fig
- no vesicles/Ca trasients/BKCa/note.m
- no vesicles/Ca trasients/Ca12/
- no vesicles/Ca trasients/Ca12/Ca12.fig
- no vesicles/Ca trasients/Ca12/note.m
- no vesicles/Ca trasients/Ca21/
- no vesicles/Ca trasients/Ca21/Ca21.fig
- no vesicles/Ca trasients/Ca21/note.m
- no vesicles/Ca trasients/CaERpump/
- no vesicles/Ca trasients/CaERpump/CaERpump.fig
- no vesicles/Ca trasients/CaERpump/note.m
- no vesicles/Ca trasients/Capump/
- no vesicles/Ca trasients/Capump/Capump.fig
- no vesicles/Ca trasients/Capump/note.m
- no vesicles/Ca trasients/IP3/
- no vesicles/Ca trasients/IP3/IP3.fig
- no vesicles/Ca trasients/IP3/note.m
- no vesicles/Ca trasients/K14/
- no vesicles/Ca trasients/K14/K14.fig
- no vesicles/Ca trasients/K42/
- no vesicles/Ca trasients/K42/K42.fig
- no vesicles/Ca trasients/K42/note.m
- no vesicles/Ca trasients/KDR/
- no vesicles/Ca trasients/KDR/KDR.fig
- no vesicles/Ca trasients/KDR/note.m
- no vesicles/Ca trasients/MCU/
- no vesicles/Ca trasients/MCU/MCU.fig
- no vesicles/Ca trasients/MCU/note.m
- no vesicles/Ca trasients/RYR/
- no vesicles/Ca trasients/RYR/note.m
- no vesicles/Ca trasients/RYR/RYR.fig
- no vesicles/control_merkel.m
- no vesicles/currents1_1.fig
- no vesicles/currents1_2.fig
- no vesicles/currents2.fig
- no vesicles/currents2_2.fig
- no vesicles/highK.fig
- no vesicles/hypo.fig
- no vesicles/K/
- no vesicles/K/BCa/
- no vesicles/K/BCa/BKCa.fig
- no vesicles/K/BCa/note.m
- no vesicles/K/Ca12/
- no vesicles/K/Ca12/Ca12.fig
- no vesicles/K/Ca12/note.m
- no vesicles/K/Ca21/
- no vesicles/K/Ca21/Ca21.fig
- no vesicles/K/Ca21/note.m
- no vesicles/K/Capump/
- no vesicles/K/Capump/Capump.fig
- no vesicles/K/Capump/note.m
- no vesicles/K/IP3/
- no vesicles/K/IP3/IP3.fig
- no vesicles/K/IP3/note.m
- no vesicles/K/JRYR/
- no vesicles/K/JRYR/RYR.fig
- no vesicles/K/K14/
- no vesicles/K/K14/K14.fig
- no vesicles/K/K14/note.m
- no vesicles/K/K42/
- no vesicles/K/K42/K42.fig
- no vesicles/K/K42/note.m
- no vesicles/K/KDR/
- no vesicles/K/KDR/KDR.fig
- no vesicles/K/KDR/note.m
- no vesicles/K/MCU/
- no vesicles/K/MCU/MCU.fig
- no vesicles/K/MCU/note.m
- no vesicles/K/Naleak/
- no vesicles/K/Naleak/control_merkel.m
- no vesicles/K/Naleak/merkel.m
- no vesicles/K/Naleak/New Folder/
- no vesicles/K/Naleak/New Folder/delta_Vm.fig
- no vesicles/K/Naleak/New Folder/note.m
- no vesicles/K/Naleak/New Folder/steadyVm_Na.fig
- no vesicles/K/Naleak/note.m
- no vesicles/K/Naleak/steadyVm_Na.fig
- no vesicles/K/pumpER/
- no vesicles/K/pumpER/ERpump.fig
- no vesicles/K/pumpER/note.m
- no vesicles/merkel.m
- no vesicles/steady.fig
