# Supplementary material for: How Merkel cells transduce mechanical stimuli: A biophysical model of Merkel cells
Source: PLoS Comput Biol. 2023 Dec 20;19(12):e1011720. doi: 10.1371/journal.pcbi.1011720 (PMC10732429; doi:10.1371/journal.pcbi.1011720)
Supplement: S1 Data — (ZIP) [file pcbi.1011720.s002.zip › adding vesicles release/contr.m]

function dy=contr(t,y)
global r0 Cm S_ER V_ER F k_IP3 k_dIP3 K_IP3Ca r_start;
global mtau_IP3 htau_IP3;
global k_preIP3 K_s_preIP3 K_f_preIP3 beta_MT S_MT V_MT;
global k_ve n_ves n_veref k_exo c_Ca_in_s c_Ca_in_f r_ve k_endo sigma_ves sigma_vef;
%ER:Endoplasmic reticulum, MT:Mitochondria. 
dy=[4*pi*r0^2*jwater(t,y)   %cell volume(um^3)                                                                                       
4*pi*r0^2*(-3*Jnakpump(t,y)-3*JCana(t,y)+JNKCC1(t,y)+Jna(t,y))    %intracellular Na^+ mole number                                                        
4*pi*r0^2*(Jk(t,y)+Jkv42(t,y)+Jkv14(t,y)+JKDR(t,y)+JBKCa(t,y)+2*Jnakpump(t,y)+JNKCC1(t,y)-JKCC2(t,y))   %intracellular K^+ mole number                     
4*pi*r0^2*(Jcl(t,y)+2*JNKCC1(t,y)-JKCC2(t,y))                %intracellular Cl^- mole number
(4*pi*r0^2*(JCa(t,y)+JCa21(t,y)+JCa12(t,y)-JCapump(t,y)+JCana(t,y)+Jpiezo2(t,y))+S_ER*(JER(t,y)+JCICR(t,y)-JERpump(t,y))+S_MT*1/(1+beta_MT)*(-JMCU(t,y)+JMNCX(t,y)))     %intracellular Ca^2+ mole number
(y(1)-V_ER-V_MT)*(k_IP3*c_Ca_in(t,y)^2/(c_Ca_in(t,y)^2+K_IP3Ca^2)*c_preIP3(t,y)-k_dIP3*c_IP3(t,y))                   %intracellular IP3 mole number
S_ER*(JERpump(t,y)-JCICR(t,y)-JER(t,y))                      %Ca^2+ mole number in ER
1/Cm*(F*(Jna(t,y)+Jk(t,y)+Jkv42(t,y)+JKDR(t,y)+Jkv14(t,y)+JBKCa(t,y)-JCana(t,y)-Jnakpump(t,y)-Jcl(t,y)+2*JCa(t,y)+2*JCa21(t,y)+2*JCa12(t,y)-2*JCapump(t,y)+2*Jpiezo2(t,y))+I(t,y))       %membrane potential
(noo_Ca21(y(8))-y(9))/ntau_Ca21(y(8))                                                            %n_Cav21
(moo_Ca12(y(8))-y(10))/mtau_Ca12(y(8))                                                           %m_Cav12
(hoo_Ca12(y(8))-y(11))/htau_Ca12(y(8))                                                           %h_Cav12
(moo_k42(y(8))-y(12))/mtau_k42(y(8))                                                             %m_kv42
(hoo_k42(y(8))-y(13))/htau_k42(y(8))                                                             %h_kv42
(moo_k14(y(8))-y(14))/mtau_k14(y(8))                                                             %m_kv14
(hoo_k14(y(8))-y(15))/htau1_k14(y(8))                                                            %h1_kv14
(hoo_k14(y(8))-y(16))/htau2_k14(y(8))                                                            %h2_kv14
(noo_KDR(y(8))-y(17))/ntau_KDR(y(8))                                                             %n_KDR
(moo_HCN2(y(8))-y(18))/mtau_HCN2(y(8))                                                           %m_HCN2: no consideration
(noo_BKCa(t,y)-y(19))/ntau_BKCa(y(8))                                                            %n_BKCa
(dC(t,y)-dI(t,y))                               %PIEZO2 channel:C
(-dO(t,y)-dC(t,y))                              %O
(dI(t,y)+dO(t,y))                               %I
((I2oo(sigma(t,y))-y(23))/tao_I2(sigma(t,y)))   %I2
(moo_IP3(c_Ca_in(t,y))-y(24))/mtau_IP3             %IP3 activation site
(hoo_IP3(c_Ca_in(t,y))-y(25))/htau_IP3             %IP3 inhibitory site                 
(y(1)-V_ER-V_MT)*(k_preIP3*1/(1+exp((c_preIP3(t,y)-K_s_preIP3)/K_f_preIP3))-k_IP3*c_Ca_in(t,y)^2/(c_Ca_in(t,y)^2+K_IP3Ca^2)*c_preIP3(t,y))  %intracellular preIP3 mole number
S_MT*1/(1+beta_MT)*(JMCU(t,y)-JMNCX(t,y))          %Ca^2+ mole number in MT
1*(k_ve*1/(1+exp((y(28)-n_ves)/n_veref))-k_exo*1/(1+exp(-(c_Ca_in(t,y)-c_Ca_in_s)/c_Ca_in_f))*y(28))        %intracellular vesicles 
4*pi*r_ve^2*(k_exo*1/(1+exp(-(c_Ca_in(t,y)-c_Ca_in_s)/c_Ca_in_f))*y(28)-k_endo/(1+exp((sigma(t,y)-sigma_ves)/sigma_vef)))  %cell membrane content                                                  %I2Ê§»î×´Ì¬
(y(1)-2/3*pi*(y(30)/y(31))^3*(y(31)*(y(31)^2+8)*E1(1/y(31))-y(31)*(y(31)^2+4)*E2(1/y(31))+3*y(31)^2+8))  %contact radius a
((2*r_start-d(t,y))/2-y(30)*(E1(1/y(31))-E2(1/y(31))+1/y(31)))];                                    %1/B(to avoid singularity, replace B by 1/B);
t
end

function seff=seff(t,y)             %lateral area 
seff=4*pi*(y(30)/y(31))^2*(2*y(31)*E1(1/y(31))-y(31)*E2(1/y(31))+2);
end

function jwater=jwater(t,y)         %water flux  
global alpha;
jwater=-alpha*(x_p(t,y)-x_pi(t,y)); 
end

function x_pi=x_pi(t,y)             %osmotic pressure difference across the membrane(MPa)
x_pi=pi_in(t,y)-pi_out(t,y);
end

function pi_in=pi_in(~,y)           %intracellular osmotic pressure(MPa)
global Xi R T V_ER V_MT;
pi_in=(y(2)+y(3)+y(4)+y(5)+Xi)*R*T/(y(1)-V_ER-V_MT);
end

function pi_out=pi_out(t,y)        %extracellular osmotic pressure(MPa)
global R T;
pi_out=(c_na_out(t,y)+c_k_out(t,y)+c_cl_out(t,y)+c_Ca_out(t,y)+c_mannitol_out(t,y))*R*T;
end

function x_p=x_p(t,y)                %hydrostatic pressure difference across the membrane(MPa) 
global h;
x_p=sigma(t,y)*h/(y(30)/y(31));
end

function sigma=sigma(t,y)            %cortex stress(MPa)
global sigma_a K;
sigma=K/2*((seff(t,y)+2*pi*y(30)^2)/(y(29))-1)-sigma_a;
end

function c_na_in=c_na_in(t,y)       %intracellular concentration of Na^+(umol/um^3)
global V_ER V_MT;
c_na_in=y(2)/(y(1)-V_ER-V_MT);
end

function c_k_in=c_k_in(t,y)        %intracellular concentration of K^+(umol/um^3)
global V_ER V_MT;
c_k_in=y(3)/(y(1)-V_ER-V_MT);
end

function c_cl_in=c_cl_in(t,y)       %intracellular concentration of Cl^-(umol/um^3)
global V_ER V_MT;
c_cl_in=y(4)/(y(1)-V_ER-V_MT);
end

function c_Ca_in=c_Ca_in(t,y)        %intracellular concentration of Ca^2+(umol/um^3)
global V_ER V_MT;
c_Ca_in=y(5)/(y(1)-V_ER-V_MT);                       
end

function c_IP3=c_IP3(t,y)           %intracellular concentration of IP3(umol/um^3)
global V_ER V_MT;
c_IP3=y(6)/(y(1)-V_ER-V_MT);                       
end

function c_preIP3=c_preIP3(t,y)     %intracellular concentration of preIP3(umol/um^3)
global V_ER V_MT;
c_preIP3=y(26)/(y(1)-V_ER-V_MT);                  
end

function c_Ca_MT=c_Ca_MT(t,y)       %Ca^2+ concentration in MT(umol/um^3)
global V_MT;
c_Ca_MT=y(27)/V_MT;                 
end

function c_Ca_ER=c_Ca_ER(t,y)       %Ca^2+ concentration in ER(umol/um^3)
global V_ER;
c_Ca_ER=y(7)/V_ER;               
end

%P/Q type: Cav2.1
function JCa21=JCa21(t,y)
global pmaxCa21 z_Ca F R T;
ECa21=-R*T/(z_Ca*F)*log(c_Ca_in(t,y)/c_Ca_out(t,y));
JCa21=-pmaxCa21*y(9)*(y(8)-ECa21)/F;
end

function noo_Ca21=noo_Ca21(v)      %n: y9
noo_Ca21=1/(1+exp(-(v+5.1)/3.1));
end

function ntau_Ca21=ntau_Ca21(v)
ntau_Ca21=0.35+5.51*exp(-2*((v+9.73)/18.14)^2);
end
%Cav1.2
function JCa12=JCa12(t,y)
global pmaxCa12 z_Ca R T F;
ECa12=-R*T/(z_Ca*F)*log(c_Ca_in(t,y)/c_Ca_out(t,y));
JCa12=-pmaxCa12*y(10)*y(11)*hCa(t,y)*(y(8)-ECa12)/F;
end

function moo_Ca12=moo_Ca12(v)      %m: y10
moo_Ca12=1/(1+exp(-(v-8.46)/4.26));
end

function mtau_Ca12=mtau_Ca12(v)
mtau_Ca12=2.11+3.86*exp(-2*((v+10)/16.02)^2);
end

function hoo_Ca12=hoo_Ca12(v)      %h:y11
hoo_Ca12=1/(1+exp((v+42.52)/7.48));
end

function htau_Ca12=htau_Ca12(v)
htau_Ca12=825.8+637.91*exp(-2*((v)/39.75)^2);
end

function hCa=hCa(t,y)
global K_hCa;
hCa=1/(1+(c_Ca_in(t,y)/K_hCa)^4);
end

%Kv4.2
function Jkv42=Jkv42(t,y)
global pmaxkv42 F R T z_k;
Ekv42=-R*T/(z_k*F)*log(c_k_in(t,y)/c_k_out(t,y));
Jkv42=-pmaxkv42*y(12)*y(13)*(y(8)-Ekv42)/F;
end

function moo_k42=moo_k42(v)      %m: y12
moo_k42=1/(1+exp(-(v-17.66)/22.75));
end

function mtau_k42=mtau_k42(v)
mtau_k42=3+2*exp(-(v-19.68)/41.23);  
end

function hoo_k42=hoo_k42(v)      %h: y13
hoo_k42=1/(1+exp((v+63.8)/4.5));
end

function htau_k42=htau_k42(v)
htau_k42=10+1*exp(-(v-488)/165.84);  
end

%Kv1.4 
function Jkv14=Jkv14(t,y)
global pmaxkv14 F R T z_k;
Ekv14=-R*T/(z_k*F)*log(c_k_in(t,y)/c_k_out(t,y));
Jkv14=-pmaxkv14*y(14)^4*(0.7*y(15)+0.3*y(16))*(y(8)-Ekv14)/F;
end
function moo_k14=moo_k14(v)      %m: y14
moo_k14=1/(1+exp(-(v+23.12)/11.46));
end

function mtau_k14=mtau_k14(v)
mtau_k14=0.6+1*exp(-(v+12.02)/25.87);  
end

function hoo_k14=hoo_k14(v)      %h: y15 y16
hoo_k14=1/(1+exp((v+44.36)/2.73));
end

function htau1_k14=htau1_k14(v)
htau1_k14=-0.1086*v+48.67;  
end

function htau2_k14=htau2_k14(v)
htau2_k14=17.28;   
end

%KDR
function JKDR=JKDR(t,y)
global pKDR EKDR F R T;
EKDR=-R*T/(1*F)*log(c_k_in(t,y)/c_k_out(t,y));
JKDR=-pKDR*y(17)*(y(8)-EKDR)/F;
end

function noo_KDR=noo_KDR(v)      %n: y17
noo_KDR=1/(1+exp(-(v+33.3)/8.7));
end

function ntau_KDR=ntau_KDR(v)
ntau_KDR=2.2+20*exp(-(v+13.03)^2/29.55^2);
end

%HCN2, in this article, we don't consider this channel, please ignore it
% function JHCN2=JHCN2(t,y)
% global pmaxHCN2 EHCN2 F;
% JHCN2=-0*pmaxHCN2*y(18)*(y(8)-EHCN2)/F;
% end

function moo_HCN2=moo_HCN2(v)      %m: y18
moo_HCN2=1/(1+exp((v+118.4)/5.15));
end

function mtau_HCN2=mtau_HCN2(v)
mtau_HCN2=360+2900*exp(-(v+94.6795)^2/20.8635^2);  
end

%BKCa
function JBKCa=JBKCa(t,y)         
global pmaxBKCa EBKCa F R T z_k;
EBKCa=-R*T/(z_k*F)*log(c_k_in(t,y)/c_k_out(t,y));
JBKCa=-1*pmaxBKCa*y(19)*(y(8)-EBKCa)/F;
end

function noo_BKCa=noo_BKCa(t,y)              %n: y19
pCa=log10(c_Ca_in(t,y)/1e-12);
v_half=-43.3*pCa-110;
sf=33.88*exp(-((pCa+5.42)/2.2)^2);
noo_BKCa=1/(1+exp((v_half-y(8))/sf));
end

function ntau_BKCa=ntau_BKCa(v)
ntau_BKCa=0.75+5.55*exp(v/42.91)-0.12*v; 
end

%ER Capump
function JERpump=JERpump(t,y)
global pERpump K_ERpump;
JERpump=pERpump*c_Ca_in(t,y)^2/(c_Ca_in(t,y)^2+K_ERpump^2);  %´Ë´¦ÄÚÖÊÍø¸Æ±Ã½öÓë°ûÖÊ¸ÆÀë×ÓÓÐ¹Ø
end

%Ca^2+ flux by IP3 receptors
function JER=JER(t,y)
global pleak pIP3;
JER=(pleak+pIP3*O(t,y))*(c_Ca_ER(t,y)-c_Ca_in(t,y));
end

function O=O(t,y)
global K_IP3;
O=c_IP3(t,y)^3/(c_IP3(t,y)^3+K_IP3^3)*y(24)*y(25);
end


function moo_IP3=moo_IP3(v)      %m: y24
global K_s1_IP3Ca K_f1_IP3Ca;
moo_IP3=1/(1+exp(-(v-K_s1_IP3Ca)/K_f1_IP3Ca));
end

function hoo_IP3=hoo_IP3(v)      %h: y25
global K_s2_IP3Ca K_f2_IP3Ca;
hoo_IP3=1/(1+exp((v-K_s2_IP3Ca)/K_f2_IP3Ca));
end

%%Ca^2+ flux by Ryanodine receptors
function JCICR=JCICR(t,y)        
global pCICR K_s_CICR K_f_CICR;
if c_Ca_in(t,y)<K_s_CICR
     JCICR=0;
else
JCICR=pCICR/(1+exp(-(c_Ca_in(t,y)-K_s_CICR)/K_f_CICR))*(c_Ca_ER(t,y)-c_Ca_in(t,y));
end
end

%Na+/Ca2+ exchangers
function JCana=JCana(t,y)                            %·½Ïò²»È·¶¨£¬È¡¾öÓÚÁ½ÖÖÀë×ÓµÄÅ¨¶È£¬Õý³£Ê±JcanaÍâÁ÷£¬±íÊ¾¸ÆÀë×ÓÍâÁ÷£¬¼´ÔÚ¸ÆÀë×ÓÖÐÎª+£¬ÄÆÀë×ÓÖÐÎª-¡£
global pCana F R T K_mna K_mCa; 
ksat=0.1;
yeta=0.35;      
KK=exp(yeta*y(8)*F/(R*T))*c_na_in(t,y)^3*c_Ca_out(t,y)-exp((yeta-1)*y(8)*F/(R*T))*c_na_out(t,y)^3*c_Ca_in(t,y);
JCana=pCana/(K_mna^3+c_na_out(t,y)^3)*1/(K_mCa+c_Ca_out(t,y))*1/(1+ksat*exp((yeta-1)*y(8)*F/(R*T)))*KK;
end

%mitochondrial calcium unipotorter
function JMCU=JMCU(t,y)        
global pMCU K_MCU;
JMCU=1*pMCU*c_Ca_in(t,y)^2.3/(c_Ca_in(t,y)^2.3+K_MCU^2.3);
end

%mitochondrial Na+/Ca2+ exchanger
function JMNCX=JMNCX(t,y)     
global pMNCX K_Ca_MNCX;
JMNCX=pMNCX*c_Ca_MT(t,y)/(c_Ca_MT(t,y)+K_Ca_MNCX);
end

%Plasma membrane Ca2+ pumps 
function JCapump=JCapump(t,y)                         
global pCapump K_Capump;                               
JCapump=pCapump*c_Ca_in(t,y)^2/(K_Capump^2+c_Ca_in(t,y)^2);
end

%Na+/K+ pumps
function Jnakpump=Jnakpump(t,y)
global pnakpump;      
global K_nak_na K_nak_k; 
Jnakpump=pnakpump*1/(1+K_nak_na/c_na_in(t,y))^3*1/(1+c_k_in(t,y)/K_nak_k)^2;
end

%K+/Cl- cotransporters
function JKCC2=JKCC2(t,y)                   %Õý³£Á÷³öÏ¸°û
global pKCC2;                               %gkcl(S/m^2)
JKCC2=pKCC2*c_cl_in(t,y)/c_cl_out(t,y)*c_k_in(t,y)/c_k_out(t,y);           
end

%Na+/K+/Cl- cotransporters
function JNKCC1=JNKCC1(t,y)                 %ÄÆ¼ØÂÈÐ­Í¬×ªÔËÌå£¬Õý³£Ê±Á÷½øÏ¸°û
global pNKCC1;
JNKCC1=pNKCC1*(c_na_out(t,y)*c_k_out(t,y)*c_cl_out(t,y)^2-c_na_in(t,y)*c_k_in(t,y)*c_cl_in(t,y)^2);
end

%leak Cl^-
function Jcl=Jcl(t,y)                       %Á÷½øÏ¸°û·½Ïò
global gcl F R T z_cl;
Ecl=-R*T/(z_cl*F)*log(c_cl_in(t,y)/c_cl_out(t,y));
Jcl=gcl*(y(8)-Ecl)/F;
end

%leak Na^+
function Jna=Jna(t,y)                       %Á÷½øÏ¸°û·½Ïò
global gna F R T z_na;
Ena=-R*T/(z_na*F)*log(c_na_in(t,y)/c_na_out(t,y));
Jna=-gna*(y(8)-Ena)/F;
end

%leak K^+
function Jk=Jk(t,y)                       %Á÷½øÏ¸°û·½Ïò
global gk F R T z_k;
Ek=-R*T/(z_k*F)*log(c_k_in(t,y)/c_k_out(t,y));
Jk=-gk*(y(8)-Ek)/F;
end

%leak Ca^2+
function JCa=JCa(t,y)
global gCa F R T z_Ca;
ECa=-R*T/(z_Ca*F)*log(c_Ca_in(t,y)/c_Ca_out(t,y));
JCa=-gCa*(y(8)-ECa)/F;
end

%PIEZO2
function Jpiezo2=Jpiezo2(t,y)
global gpiezo Epiezo F;
Jpiezo2=-gpiezo*y(21)*y(23)*(y(8)-Epiezo)/F;
end

%PIEZO2:C O I I2
function dC=dC(t,y)
if y(20)>Coo(sigma(t,y))
    dC=(Coo(sigma(t,y))-y(20))/tao_C(sigma(t,y)); 
else
    dC=0;
end
end
function dO=dO(t,y)
dO=y(21)/tao_O(sigma(t,y));
end
function dI=dI(t,y)
if y(22)>Ioo(sigma(t,y))
    dI=(Ioo(sigma(t,y))-y(22))/tao_I(sigma(t,y));
else
    dI=0;
end
end
function Coo=Coo(v)
global sigma_s1 sigma_f1;
Coo=1/(1+exp((v-sigma_s1)/sigma_f1));
end
function tao_C=tao_C(v)
global sigma_s2 sigma_f2;
tao_C=0.5+1.5/(1+exp((v-sigma_s2)/sigma_f2));
end

function tao_O=tao_O(v)
global sigma_s4 sigma_f4;
tao_O=2.5+5.5/(1+exp(-(v-sigma_s4)/sigma_f4));
end

function Ioo=Ioo(v)
global sigma_s5 sigma_f5;
Ioo=1/(1+exp(-(v-sigma_s5)/sigma_f5));
end

function tao_I=tao_I(v)
global sigma_s6 sigma_f6;
tao_I=0.5+1.5/(1+exp(-(v-sigma_s6)/sigma_f6));
end

function I2oo=I2oo(v)
global sigma_s7 sigma_f7;
I2oo=1/(1+exp((v-sigma_s7)/sigma_f7));
end

function tao_I2=tao_I2(v)
global sigma_s8 sigma_f8;
tao_I2=150/(1+exp(-(v-sigma_s8)/sigma_f8));
end

%current stimuli
function I=I(t,~)
global I1;
global t_sti t_end;
if t<t_sti
    I=0;
else
    if t<t_end
        I=I1;
    else
        I=0;
    end
end
end

function c_k_out=c_k_out(t,y)
global c_k_out_rest c_k_out_sti;
global t_sti t_end;
if t<t_sti
    c_k_out=c_k_out_rest;
else
    if t<t_end
        c_k_out=c_k_out_sti;
    else
        c_k_out=c_k_out_rest;
    end
end
end
function c_na_out=c_na_out(t,y)
global c_na_out_rest c_na_out_sti;
global t_sti t_end;
if t<t_sti
    c_na_out=c_na_out_rest;
else
    if t<t_end
        c_na_out=c_na_out_sti;
    else
        c_na_out=c_na_out_rest;
    end
end
end
function c_Ca_out=c_Ca_out(t,y)
global c_Ca_out_rest c_Ca_out_sti;
global t_sti t_end;
if t<t_sti
    c_Ca_out=c_Ca_out_rest;
else
    if t<t_end
        c_Ca_out=c_Ca_out_sti;
    else
        c_Ca_out=c_Ca_out_rest;
    end
end
end

function c_cl_out=c_cl_out(t,y)
global c_cl_out_rest c_cl_out_sti;
global t_sti t_end;
if t<t_sti
    c_cl_out=c_cl_out_rest;
else
    if t<t_end
        c_cl_out=c_cl_out_sti;
    else
        c_cl_out=c_cl_out_rest;
    end
end
end

function c_mannitol_out=c_mannitol_out(t,y)
global c_mannitol_out_rest c_mannitol_out_sti;
global t_sti t_end;
if t<t_sti
    c_mannitol_out=c_mannitol_out_rest;
else
    if t<t_end
        c_mannitol_out=c_mannitol_out_sti;
    else
        c_mannitol_out=c_mannitol_out_rest;
    end
end
end

function E1=E1(B)
f=@(x,B)((1-B*sin(x).^2).^(1/2));
E1=quadl(@(x) f(x,-B^2),0,pi/2,1e-4,0);
end
function E2=E2(B)
f=@(x,B)((1-B*sin(x).^2).^(-1/2));
E2=quadl(@(x) f(x,-B^2),0,pi/2,1e-4,0);
end
%compression stimuli
function d=d(t,~)
global k t_preload t_load1 t_endload1;
     if t<t_preload
        d=0.1+k*t;
     else
         if t<t_load1
            d=0.1+k*t_preload;
         else 
             if t<t_endload1
                d=0.1+k*t_preload+k*(t-t_load1);
             else
                d=0.1+k*t_preload+k*(t_endload1-t_load1);
             end
         end
     end
end
