# Supplementary material for: How Merkel cells transduce mechanical stimuli: A biophysical model of Merkel cells
Source: PLoS Comput Biol. 2023 Dec 20;19(12):e1011720. doi: 10.1371/journal.pcbi.1011720 (PMC10732429; doi:10.1371/journal.pcbi.1011720)
Supplement: S1 Data — (ZIP) [file pcbi.1011720.s002.zip › adding vesicles release/E11.m]

function E1=E11(B)
f=@(x,B)((1-B*sin(x).^2).^(1/2));
E1=quad(@(x) f(x,-B^2),0,pi/2,1e-4,0);
end
