# Supplementary material for: How Merkel cells transduce mechanical stimuli: A biophysical model of Merkel cells
Source: PLoS Comput Biol. 2023 Dec 20;19(12):e1011720. doi: 10.1371/journal.pcbi.1011720 (PMC10732429; doi:10.1371/journal.pcbi.1011720)
Supplement: S1 Data — (ZIP) [file pcbi.1011720.s002.zip › no vesicles/Ca trasients/Ca21/note.m]

%Ca21_1:pmaxCa21=0*0.2e-12;             %um/ms  Cav1.2   %0mS/cm^2  
%Ca21_2:pmaxCa21=0.01*0.2e-12;          %um/ms  Cav1.2   %0.01
%Ca21_3:pmaxCa21=0.1*0.2e-12;           %um/ms  Cav1.2   %0.1
%Ca21_4:pmaxCa21=1*0.2e-12;            %um/ms  Cav1.2   %1
%Ca21_5:pmaxCa21=10*0.2e-12;            %um/ms  Cav1.2   %10
%Ca21_6:pmaxCa21=100*0.2e-12;          %um/ms  Cav1.2   %100
