# Supplementary material for: How Merkel cells transduce mechanical stimuli: A biophysical model of Merkel cells
Source: PLoS Comput Biol. 2023 Dec 20;19(12):e1011720. doi: 10.1371/journal.pcbi.1011720 (PMC10732429; doi:10.1371/journal.pcbi.1011720)
Supplement: S1 Data — (ZIP) [file pcbi.1011720.s002.zip › no vesicles/Ca trasients/CaERpump/note.m]

pERpump=0.01*0.7e-20;         %um/ms  Cav1.2   %0.01
pERpump=0.1*0.7e-20;          %um/ms  Cav1.2   %0.1
pERpump=1*0.7e-20;          %um/ms  Cav1.2   %1
pERpump=10*0.7e-20;           %um/ms  Cav1.2   %10
pERpump=100*0.7e-20;        %um/ms  Cav1.2   %100
