# Supplementary material for: How Merkel cells transduce mechanical stimuli: A biophysical model of Merkel cells
Source: PLoS Comput Biol. 2023 Dec 20;19(12):e1011720. doi: 10.1371/journal.pcbi.1011720 (PMC10732429; doi:10.1371/journal.pcbi.1011720)
Supplement: S1 Data — (ZIP) [file pcbi.1011720.s002.zip › no vesicles/Ca trasients/Capump/note.m]

%pCapump=0*0.3e-17;               %umol/(um^2*ms)    Ï¸°ûÄ¤¸Æ±Ã            %um/ms  Cav1.2   %0mS/cm^2  
%pCapump=0.01*0.3e-17;            %umol/(um^2*ms)    Ï¸°ûÄ¤¸Æ±Ã            %um/ms  Cav1.2   %0.01
%pCapump=0.1*0.3e-17;             %umol/(um^2*ms)    Ï¸°ûÄ¤¸Æ±Ã            %um/ms  Cav1.2   %0.1
%pCapump=1*0.3e-17;               %umol/(um^2*ms)    Ï¸°ûÄ¤¸Æ±Ã            %um/ms  Cav1.2   %1
%pCapump=10*0.3e-17;              %umol/(um^2*ms)    Ï¸°ûÄ¤¸Æ±Ã            %um/ms  Cav1.2   %10
%pCapump=100*0.3e-17;             %umol/(um^2*ms)    Ï¸°ûÄ¤¸Æ±Ã            %um/ms  Cav1.2   %100
