# Supplementary material for: How Merkel cells transduce mechanical stimuli: A biophysical model of Merkel cells
Source: PLoS Comput Biol. 2023 Dec 20;19(12):e1011720. doi: 10.1371/journal.pcbi.1011720 (PMC10732429; doi:10.1371/journal.pcbi.1011720)
Supplement: S1 Data — (ZIP) [file pcbi.1011720.s002.zip › no vesicles/Ca trasients/IP3/note.m]

%Ca12_1:pIP3=0*1.4e-3;             %um/ms  Cav1.2   %0mS/cm^2  
%Ca12_2:pIP3=0.01*1.4e-3;          %um/ms  Cav1.2   %0.01
%Ca12_3:pIP3=0.1*1.4e-3;          %um/ms  Cav1.2   %0.1
%Ca12_4:pIP3=1*1.4e-3;           %um/ms  Cav1.2   %1
%Ca12_5:pIP3=10*1.4e-3;           %um/ms  Cav1.2   %10
%Ca12_6:pIP3=100*1.4e-3;           %um/ms  Cav1.2   %100
