# Supplementary material for: How Merkel cells transduce mechanical stimuli: A biophysical model of Merkel cells
Source: PLoS Comput Biol. 2023 Dec 20;19(12):e1011720. doi: 10.1371/journal.pcbi.1011720 (PMC10732429; doi:10.1371/journal.pcbi.1011720)
Supplement: S1 Data — (ZIP) [file pcbi.1011720.s002.zip › no vesicles/Ca trasients/K42/note.m]

%Ca12_1:pmaxkv42=0*0.2e-8;        %K4.2Í¨µÀµçµ¼(mS/um^2);             %um/ms  Cav1.2   %0mS/cm^2  
%Ca12_2:pmaxkv42=0.01*0.2e-8;        %K4.2Í¨µÀµçµ¼(mS/um^2)         %um/ms  Cav1.2   %0.01
%Ca12_3:pmaxkv42=0.1*0.2e-8;        %K4.2Í¨µÀµçµ¼(mS/um^2)           %um/ms  Cav1.2   %0.1
%Ca12_4:pmaxkv42=1*0.2e-8;        %K4.2Í¨µÀµçµ¼(mS/um^2)            %um/ms  Cav1.2   %1
%Ca12_5:pmaxkv42=10*0.2e-8;        %K4.2Í¨µÀµçµ¼(mS/um^2)            %um/ms  Cav1.2   %10
%Ca12_6:pmaxkv42=100*0.2e-8;        %K4.2Í¨µÀµçµ¼(mS/um^2)           %um/ms  Cav1.2   %100
