# Supplementary material for: How Merkel cells transduce mechanical stimuli: A biophysical model of Merkel cells
Source: PLoS Comput Biol. 2023 Dec 20;19(12):e1011720. doi: 10.1371/journal.pcbi.1011720 (PMC10732429; doi:10.1371/journal.pcbi.1011720)
Supplement: S1 Data — (ZIP) [file pcbi.1011720.s002.zip › no vesicles/Ca trasients/MCU/note.m]

%pMCU=0.5e-17;              
%pMNCX=0.1e-17;Í¬±ÈÀýÔö¼Ó

%pMCU=0*0.5e-17;pMNCX=0.1e-17;              %um/ms  Cav1.2   %0mS/cm^2  
%pMCU=0.01*0.5e-17;          %um/ms  Cav1.2   %0.01
%pMCU=0.1*0.5e-17;           %um/ms  Cav1.2   %0.1
%pMCU=1*0.5e-17;             %um/ms  Cav1.2   %1
%pMCU=10*0.5e-17;            %um/ms  Cav1.2   %10
%pMCU=100*0.5e-17;           %um/ms  Cav1.2   %100
%pMCU=1000*0.5e-17;          %um/ms  Cav1.2   %1000
