# Supplementary material for: How Merkel cells transduce mechanical stimuli: A biophysical model of Merkel cells
Source: PLoS Comput Biol. 2023 Dec 20;19(12):e1011720. doi: 10.1371/journal.pcbi.1011720 (PMC10732429; doi:10.1371/journal.pcbi.1011720)
Supplement: S1 Data — (ZIP) [file pcbi.1011720.s002.zip › no vesicles/Ca trasients/RYR/note.m]

%pCICR=0.8e-7;             %ms             %um/ms  Cav1.2   %0mS/cm^2  
%pCICR=0.8e-7;             %ms;          %um/ms  Cav1.2   %0.01
%pCICR=0.8e-7;             %ms           %um/ms  Cav1.2   %0.1
%pCICR=0.8e-7;             %ms          %um/ms  Cav1.2   %1
%pCICR=0.8e-7;             %ms          %um/ms  Cav1.2   %10
%pCICR=0.8e-7;             %ms           %um/ms  Cav1.2   %100
