# Supplementary material for: How Merkel cells transduce mechanical stimuli: A biophysical model of Merkel cells
Source: PLoS Comput Biol. 2023 Dec 20;19(12):e1011720. doi: 10.1371/journal.pcbi.1011720 (PMC10732429; doi:10.1371/journal.pcbi.1011720)
Supplement: S1 Data — (ZIP) [file pcbi.1011720.s002.zip › no vesicles/control_merkel.m]

clear all;
global alpha Cm F Xi R T h K r0 r_start I1;
global c_na_out_rest c_k_out_rest c_cl_out_rest c_Ca_out_rest c_mannitol_out_rest;
global c_na_out_sti c_k_out_sti c_cl_out_sti c_Ca_out_sti c_mannitol_out_sti;
global sigma_a K_nak_na K_nak_k;
global pnakpump pKCC2 pNKCC1;
global pmaxkv42 Ekv42;
global pmaxkv14 Ekv14;
global pmaxHCN2 EHCN2;
global pmaxBKCa EBKCa;
global Epiezo;
global pKDR EKDR;
global gcl gna gk Ek;
global pmaxCa21 pmaxCa12 pERpump pCana pIP3 pleak pCapump z_Ca gpiezo gCa;
global beta_MT pMCU K_MCU pMNCX K_Ca_MNCX;
global z_na z_k z_cl;
global S_ER V_ER S_MT V_MT;
global k_IP3 k_dIP3 K_IP3Ca;
global mtau_IP3 htau_IP3;
global K_s1_IP3Ca K_f1_IP3Ca K_s2_IP3Ca K_f2_IP3Ca;
global k_preIP3 K_s_preIP3 K_f_preIP3;
global K_hCa K_ERpump K_IP3 K_Capump K_mna K_mCa pCICR K_s_CICR K_f_CICR;
global Vm_sti Vm_rest;
global t_sti t_end;
global sigma_s1 sigma_f1 sigma_s2 sigma_f2 sigma_s3 sigma_f3 sigma_s4 sigma_f4;
global sigma_s5 sigma_f5 sigma_s6 sigma_f6 sigma_s7 sigma_f7 sigma_s8 sigma_f8;
global k_ve n_ves n_veref k_exo c_Ca_in_s c_Ca_in_f r_ve k_endo sigma_ves sigma_vef;
% ER: Endoplasmic reticulum, MT: Mitochondria
r0=6;            %reference cell radius(um) Ï¸°û²Î¿¼°ë¾¶
alpha=10;        %water flux rate constant(um/ms¡¤MPa) Ë®Í¨µÀ²ÎÊý
Cm=4e-8;         %unit membrane capacitance(uF/um^2) µ¥Î»Ä¤µçÈÝ
F=96485*1e3;     %Faraday's constant(nC/umol) ·¨À­µÚ³£Êý
R=8.314*1e6;     %Boltzmann constant(uN¡¤um/(umol¡¤K)) ²£¶û×ÈÂü³£Êý
T=310;           %temperature(K) ÎÂ¶È
h=0.5;           %cortex thickness(um) Æ¤²ãºñ¶È
K=6e-3;          %cortex modulus(MPa) Æ¤²ãµ¯ÐÔÄ£Á¿
sigma_a=-1e-4;   %active contractility of cortex(MPa) Æ¤²ãÖ÷¶¯ÊÕËõÁ¦

pmaxkv42=0.2e-8;             %specific conductance of Kv4.2(mS/um^2) Í¨µÀµçµ¼
pmaxkv14=0.25e-8;            %specific conductance of Kv1.4(mS/um^2) Í¨µÀµçµ¼
pmaxBKCa=0.18e-8;            %specific conductance of BKCa(mS/um^2) Í¨µÀµçµ¼
pKDR=0.01e-8;                %specific conductance of KDR(mS/um^2) Í¨µÀµçµ¼
pmaxHCN2=0*0.1e-8;           %specific conductance of HCN2(mS/um^2) Í¨µÀµçµ¼
EHCN2=34;                    %Nernst potential of HCN2(mV) Í¨µÀ·­×ªµçÎ»   

pmaxCa21=0.1e-10;            %specific conductance of Cav2.1(mS/um^2) µ¥Î»Í¨µÀµçµ¼
pmaxCa12=0.2e-7;             %specific conductance of Cav1.2(mS/um^2) µ¥Î»Í¨µÀµçµ¼
K_hCa=1e-15;                 %reference Ca^2+ concentration of Cav1.2(umol/um^3) Cav1.2²Î¿¼ÄÆÀë×ÓÅ¨¶È

pCana=0.1e-14;               %rate constant of Na/Ca exchanger(um/ms) ÄÆ¸Æ½»»»Æ÷ÏµÊý 
K_mna=87.5*1e-12;            %reference Na^+ concentration of Na/Ca exchanger(umol/um^3)  ÄÆ¸Æ½»»»Æ÷²Î¿¼ÄÆÀë×ÓÅ¨¶È  
K_mCa=0.5e-15;               %reference Ca^2+ concentration of Na/Ca exchanger(umol/um^3)  ÄÆ¸Æ½»»»Æ÷²Î¿¼¸ÆÀë×ÓÅ¨¶È  

pCapump=0.3e-17;             %rate constant of Plasma membrane Ca2+ pumps(umol/(um^2*ms)) Ï¸°ûÄ¤¸Æ±ÃÏµÊý
K_Capump=0.3e-15;            %reference Ca^2+ concentration of Plasma membrane Ca2+ pumps(umol/um^3) Ï¸°ûÄ¤¸Æ±Ã²Î¿¼¸ÆÀë×ÓÅ¨¶È

%Ion charge 
z_Ca=2;     
z_na=1;
z_k=1;
z_cl=-1;

%Capump of ER
pERpump=0.7e-19;             %rate constant of ERpump(umol/(um^2*ms)) ERCapumpÍ¨µÀËÙÂÊ³£Êý
K_ERpump=0.1e-15;            %reference Ca^2+ concentration of ER Capump(umol/um^3) ERCapump²Î¿¼¸ÆÀë×ÓÅ¨¶È

%RYR
pCICR=0.8e-7;                %rate constant of RYR(um/ms) RYRÍ¨µÀËÙÂÊ³£Êý
K_s_CICR=0.3e-15;            %reference Ca^2+ concentration of RYR receptor(umol/um^3) RYR²Î¿¼¸ÆÀë×ÓÅ¨¶È
K_f_CICR=0.04e-15;           %reference Ca^2+ concentration of RYR receptor(umol/um^3) RYR²Î¿¼¸ÆÀë×ÓÅ¨¶È

%IP3 receptor 
pleak=0.7e-7;                %leak rate constant of IP3 receptors(um/ms) ÄÚÖÊÍøÍâÁ÷¸ÆÀë×ÓÏµÊý
pIP3=1.4e-3;                 %rate constant of IP3 receptors(um/ms) ÄÚÖÊÍøIP3ÓÕµ¼ÍâÁ÷¸ÆÀë×ÓÏµÊý
K_IP3=3e-15;                 %reference IP3 concentration of IP3 receptor(umol/um^3) ÄÚÖÊÍø²Î¿¼IP3Å¨¶È
K_s1_IP3Ca=0.4e-15;          %reference Ca^2+ concentration of IP3 receptor activation site(umol/um^3) ¼¤»îÎ»µã²Î¿¼¸ÆÀë×ÓÅ¨¶È
K_f1_IP3Ca=0.04e-15;         %reference Ca^2+ concentration of IP3 receptor activation site(umol/um^3) ¼¤»îÎ»µã²Î¿¼¸ÆÀë×ÓÅ¨¶È
K_s2_IP3Ca=0.6e-15;          %reference Ca^2+ concentration of IP3 receptor inhibitory site(umol/um^3) ÒÖÖÆÎ»µã²Î¿¼¸ÆÀë×ÓÅ¨¶È
K_f2_IP3Ca=0.04e-15;         %reference Ca^2+ concentration of IP3 receptor inhibitory site(umol/um^3) ÒÖÖÆÎ»µã²Î¿¼¸ÆÀë×ÓÅ¨¶È

S_ER=150;                    %surface of ER(um^2) ÄÚÖÊÍøÃæ»ý
V_ER=100;                    %volume of ER(um^3) ÄÚÖÊÍøÌå»ý

%IP3
k_IP3=4e-5;                  %IP3 form rate constant(1/ms)  IP3ºÏ³ÉËÙÂÊ³£Êý          
k_dIP3=2e-5;                 %IP3 reduce rate constant (1/ms) IP3½µ½âËÙÂÊ³£Êý
K_IP3Ca=0.5e-15;             %reference Ca^2+ concentration of IP3 form(umol/um^3) ²Î¿¼¸ÆÀë×ÓÅ¨¶È
mtau_IP3=10000;              %time constant for IP3 receptor activation site(ms)  ¼¤»îÎ»µãÊ±¼ä³£Êý
htau_IP3=20000;              %time constant for IP3 receptor inhibitory site(ms)  ÒÖÖÆÎ»µãÊ±¼ä³£Êý

%preIP3
k_preIP3=0.1e-19;            %preIP3 form rate constant(umol/(um^3*ms)) preIP3ºÏ³ÉËÙÂÊÏµÊý
K_s_preIP3=5e-15;            %reference preIP3 concentration(umol/um^3) ²Î¿¼preIP3Å¨¶È
K_f_preIP3=1e-15;            %reference preIP3 concentration(umol/um^3) ²Î¿¼preIP3Å¨¶È

%Mitochondria
beta_MT=0.3;                 %buffering of Mitochondria ÏßÁ£Ìå»º³å×÷ÓÃ±ÈÀý
pMCU=0.5e-17;                %rate constant of MCU(umol/(um^2*ms)) Í¨µÀµ¥Î»ÏµÊý
K_MCU=0.6e-15;               %reference Ca^2+ concentration of MCU(umol/um^3) Í¨µÀ²Î¿¼¸ÆÀë×ÓÅ¨¶È

pMNCX=0.1e-17;               %rate constant of MNCX(umol/(um^2*ms)) µ¥Î»Í¨µÀÏµÊý
K_Ca_MNCX=1e-15;             %reference Ca^2+ concentration of MNCX(umol/um^3) Í¨µÀ²Î¿¼¸ÆÀë×ÓÅ¨¶È
S_MT=150;                    %surface of Mitochondria(um^2)   ÏßÁ£ÌåÃæ»ý
V_MT=10;                     %volume of Mitochondria(um^3)    ÏßÁ£ÌåÌå»ý

%plasma membrane ion channels
pKCC2=0.25e-16;              %rate constant of KCC2 (umol/(um^2 ms))  µ¥Î»Í¨µÀÏµÊý
pNKCC1=0.24e24;              %rate constant of NKCC1 um^10/(umol^3 ms)  µ¥Î»Í¨µÀÏµÊý
pnakpump=0.37312e-14;        %rate constant of NaKpump (umol/(um^2 ms)) µ¥Î»Í¨µÀÏµÊý
K_nak_na=10e-12;             %reference Na^+ concentration of NaKpump(umol/um^3) ÄÆÀë×Ó²Î¿¼Å¨¶È
K_nak_k=140e-12;             %reference K^+ concentration of NaKpump(umol/um^3) ¼ØÀë×Ó²Î¿¼Å¨¶È

%Leak
gcl=0.5e-10;                 %specific leak conductance of Cl(mS/um^2) µ¥Î»Í¨µÀµçµ¼
gna=0.43e-9;                 %specific leak conductance of Na(mS/um^2) µ¥Î»Í¨µÀµçµ¼
gk=0.9e-9;                   %specific leak conductance of K(mS/um^2)  µ¥Î»Í¨µÀµçµ¼
gCa=0.2e-12;                 %specific leak conductance of Ca(mS/um^2) µ¥Î»Í¨µÀµçµ¼

%PIEZO2
gpiezo=3e-8;                 %specific conductance of PIEZO2(mS/um^2) Í¨µÀµ¥Î»µçµ¼
Epiezo=6;                    %Nernst potential of PIEZO2(mV) Í¨µÀ·­×ªµçÎ»
sigma_s1=1450e-6;            %C(MPa)
sigma_s2=1450e-6;            %tau_C(MPa)
sigma_f1=120e-6;             %C(MPa)
sigma_f2=40e-6;              %tau_C(MPa)
sigma_s3=1450e-6;            %O(MPa)
sigma_s4=1450e-6;            %tau_O(MPa)
sigma_f3=100e-6;             %O(MPa)
sigma_f4=100e-6;             %tau_O(MPa)
sigma_s5=1450e-6;            %I(MPa)
sigma_s6=1450e-6;            %tau_I(MPa)
sigma_f5=120e-6;             %I(MPa)
sigma_f6=40e-6;              %tau_I(MPa)
sigma_s7=1450e-6;            %I2(MPa)
sigma_s8=1450e-6;            %tau_I2(MPa)
sigma_f7=200e-6;             %I2(MPa)
sigma_f8=2000e-6;            %tau_I2(MPa)

%vesicle ÄÒÅÝÊäÔË
k_ve=0.1;                    %vesicle form rate constant(1/ms) ÄÒÅÝºÏ³ÉµÄËÙÂÊ
n_ves=500;                   %reference vesicles number(1) ²Î¿¼ÄÒÅÝÊý
n_veref=50;                  %reference vesicles number(1) ²Î¿¼ÄÒÅÝÊý
k_exo=0.0002;                %exocytosis rate constant (1/ms) °ûÍÂÏµÊý
c_Ca_in_s=0.2e-15;           %reference Ca^2+ concentration(umol/um^3)
c_Ca_in_f=0.01e-15;          %reference Ca^2+ concentration(umol/um^3)
r_ve=0.05;                   %vesicle radius(um) ÄÒÅÝ°ë¾¶
k_endo=1;                    %endocytosis rate constant(1/ms) °ûÍÌËÙÂÊ
sigma_ves=1000e-6;           %reference cortex stress(Pa) Ä¤ÕÅÁ¦²ÎÊý
sigma_vef=15e-6;             %reference cortex stress(Pa) Ä¤ÕÅÁ¦²ÎÊý

%extracellular ion concentration at rest
c_na_out_rest=135*1e-12;              %Na^+(umol/um^3)  °ûÍâÄÆÀë×ÓÅ¨¶È
c_k_out_rest=7*1e-12;                 %K^+(umol/um^3) °ûÍâ¼ØÀë×ÓÅ¨¶È
c_cl_out_rest=146*1e-12;              %Cl^-(umol/um^3) °ûÍâÂÈÀë×ÓÅ¨¶È
c_Ca_out_rest=2*1e-12;                %Ca^2+(umol/um^3) °ûÍâ¸ÆÀë×ÓÅ¨¶È
c_mannitol_out_rest=0;                %mannitol(umol/um^3)
%extracellular ion concentration for stimulation
c_na_out_sti=135*1e-12;               %Na^+(umol/um^3) °ûÍâÄÆÀë×ÓÅ¨¶È
c_k_out_sti=7*1e-12;                  %K^+(umol/um^3) °ûÍâ¼ØÀë×ÓÅ¨¶È
c_cl_out_sti=146*1e-12;               %Cl^-(umol/um^3) °ûÍâÂÈÀë×ÓÅ¨¶È
c_Ca_out_sti=2*1e-12;                 %Ca^2+(umol/um^3) °ûÍâ¸ÆÀë×ÓÅ¨¶È
c_mannitol_out_sti=0;                %mannitol(umol/um^3)
%initial intracellular ion concentration
c_na_ini=10*1e-12;                    %Na^+(umol/um^3) ³õÊ¼ÄÆÀë×ÓÅ¨¶È
c_Xi_ini=145*1e-12;                   %micro-molecules(umol/um^3) ³õÊ¼´øµç´ó·Ö×ÓÅ¨¶È
c_k_ini=145*1e-12;                    %K^+(umol/um^3) ³õÊ¼¼ØÀë×ÓÅ¨¶È
c_cl_ini=10*1e-12;                    %Cl^-(umol/um^3) ³õÊ¼ÂÈÀë×ÓÅ¨¶È
c_Ca_ini=0.1e-3*1e-12;                %Ca^2+(umol/um^3) ³õÊ¼¸ÆÀë×ÓÅ¨¶È
c_Ca_ER_ini=400e-3*1e-12;             %Ca^2+ in ER(umol/um^3) ³õÊ¼ÄÚÖÊÍø¸ÆÀë×ÓÅ¨¶È
c_IP3_ini=2e-4*1e-12;                 %IP3(umol/um^3) ³õÊ¼IP3Å¨¶È

r_start=6.1;                               %initial cell radius(um) ³õÊ¼Ï¸°û°ë¾¶
Xi=(4/3*pi*r_start^3-V_ER)*c_Xi_ini;       %(umol)
n1=(4/3*pi*r_start^3-V_ER)*c_na_ini;       %(umol)
n2=(4/3*pi*r_start^3-V_ER)*c_k_ini;        %(umol)
n3=(4/3*pi*r_start^3-V_ER)*c_cl_ini;       %(umol)
n4=(4/3*pi*r_start^3-V_ER)*c_Ca_ini;       %(umol)
n5=(4/3*pi*r_start^3-V_ER)*c_IP3_ini;      %(umol)
n6=V_ER*c_Ca_ER_ini;                       %(umol)

Vm_rest=-50;                               %rest potential(mV)
Vm_sti=0;                                  %clamp potential(mV)

I1=0.11*1e-6;                              %unit stimulation current(uA/um^2)

t_sti=2000000;
t_end=8000000;
options=odeset('reltol',1e-8,'abstol',[1e-20,1e-22,1e-22,1e-22,1e-22,1e-8,1e-8,1e-8,1e-8,1e-8,1e-8,1e-8,1e-8,1e-8,1e-8,1e-8,1e-8,1e-8,1e-8,1e-8,1e-8,1e-8,1e-8,1e-8,1e-8,1e-8,1e-8,1e-8,1e-8]);            %error

value_start=[r_start,n1,n2,n3,n4,n5,n6,Vm_rest,0.1,0.1,0.1,0.1,0.1,0.1,0.1,0.1,0.1,0.1,0.1,1,0,0,1,0.6];
value_start=[6.57698147501442,1.58380463512368e-08,1.74596396167227e-07,7.09645127775177e-09,9.62186669815603e-14,3.10673467751007e-13,7.02620878410344e-11,-52.6161837660300,2.20404479619489e-07,5.93556794784940e-07,0.794089928561062,0.0435606556675961,0.0768956840153905,0.0708412581477913,0.953657412125509,0.953657412125388,0.0107813075240200,2.83474269544015e-06,0.217260460814511,1,0,0,1,0.0160062870398025,0.983993712960190,5.15459367243085e-12,3.08998941666031e-14,854.368354686839,414.613325522203];

%value_start=[6.57960537473552,1.72504051080779e-08,1.73401014486005e-07,7.31459841210641e-09,1.78266406776721e-13,5.08160327325471e-13,7.09352240292810e-11,-50.7981290306053,3.96205689916458e-07,9.09510006470157e-07,0.751513702998804,0.0470142802291058,0.0526848114587935,0.0820213536707562,0.913590831973661,0.913590831973662,0.118023755609287,1.99158674261728e-06,0.00465798731067015,1,0,0,1,0.00266992302130973,0.999981962365589,2.64253048097158e-12,3.12316452155662e-14,854.368354686839,414.613325522203];
%value_start=[6.58010932016470,1.60535420739499e-08,1.74639374006149e-07,7.35267160906089e-09,1.69569488879494e-13,5.00829326893503e-13,6.93040770884424e-11,-50.0766930113259,5.00023295388218e-07,1.07734720892769e-06,0.733069673773064,0.0484556635656791,0.0452337189584004,0.0868877333863898,0.890321252911362,0.890321252911384,0.126932711090591,1.73125620577634e-06,0.00497720642163782,1,0,0,1,0.00218728657041655,0.999985230090668,2.85336951230794e-12,2.70829336420891e-14,854.368354686839,414.613325522203];

value_start=[6.57866843083775,1.56835030310738e-08,1.74896796466838e-07,7.23784422559963e-09,1.63829019695453e-13,4.94553864415778e-13,6.81081287560720e-11,-51.1293101765611,3.56060588147696e-07,8.41481488396757e-07,0.759689378839899,0.0463663349918029,0.0564811787552167,0.0798715630037905,0.922699329423017,0.922699329423016,0.114118481294679,2.12386717361943e-06,0.00481588492196159,1,0,0,1,0.00192391223224017,0.999987011961870,2.99695193387730e-12,2.46629485468763e-14,854.368354686839,414.613325522203];

t_sti=100;
t_end=300;
tt=400;                              %stimulation time(ms)
length=0.1;                          %step(ms)


x1=tt/length+1;
k=13;                                   

for j=1:k
    %currents sti
      if j==12
          I1=1*(9)*1*0.018*1e-6;       %unit stimulation current(uA/um^2)
      else
          if j==13
              I1=1*(14)*1*0.018*1e-6;      
          else
              I1=1*(j-6)*1*0.018*1e-6;       
          end
      end
      
      %high K stimulus
      %c_k_out_sti=(j*30+20)*1e-12;
      %c_k_out_sti=135*1e-12;                  %°ûÍâ¼ØÀë×ÓÅ¨¶È(umol/um^3)
      %c_na_out_sti=7*1e-12;                  %°ûÍâÄÆÀë×ÓÅ¨¶È(umol/um^3)
      
      %hypotonic shock
%       c_na_out_rest=105*1e-12;              %(umol/um^3)
%       c_mannitol_out_rest=30*1e-12;          %(umol/um^3)
%       c_mannitol_out_sti=0*1e-12;           %(umol/um^3)
%       c_na_out_sti=105*1e-12;               %(umol/um^3)
%       c_na_out_sti=105*1e-12;               %(umol/um^3)
      
    [t,y]=ode15s('merkel',(0:length:tt),value_start,options);
    [x1,~]=size(y);
  
    for i=1:x1
        t_o(i,j)=t(i,1);
        r_o(i,j)=y(i,1);
        c_na_o(i,j)=y(i,2)/(4/3*pi*r_o(i,j)^3-V_ER-V_MT);
        c_k_o(i,j)=y(i,3)/(4/3*pi*r_o(i,j)^3-V_ER-V_MT);
        c_cl_o(i,j)=y(i,4)/(4/3*pi*r_o(i,j)^3-V_ER-V_MT);
        c_Ca_o(i,j)=y(i,5)/(4/3*pi*r_o(i,j)^3-V_ER-V_MT);
        c_xi_o(i,j)=Xi/(4/3*pi*r_o(i,j)^3-V_ER-V_MT);
        c_IP3_o(i,j)=y(i,6)/(4/3*pi*r_o(i,j)^3-V_ER-V_MT);
        c_Ca_ER_o(i,j)=y(i,7)/V_ER;
        Vm_o(i,j)=y(i,8);
        n_Ca21_o(i,j)=y(i,9);
        m_Ca12_o(i,j)=y(i,10);
        h_Ca12_o(i,j)=y(i,11);
        m_kv42_o(i,j)=y(i,12);
        h_kv42_o(i,j)=y(i,13);
        m_kv14_o(i,j)=y(i,14);
        h1_kv14_o(i,j)=y(i,15);
        h2_kv14_o(i,j)=y(i,16);
        n_KDR_o(i,j)=y(i,17);
        m_HCN2_o(i,j)=y(i,18);
        n_BKCa_o(i,j)=y(i,19);
        C_o(i,j)=y(i,20);
        O_o(i,j)=y(i,21);
        I_o(i,j)=y(i,22);
        I2_o(i,j)=y(i,23);
        m_IP3_o(i,j)=y(i,24);
        h_IP3_o(i,j)=y(i,25);
        c_preIP3_o(i,j)=y(i,26)/(4/3*pi*r_o(i,j)^3-V_ER-V_MT);
        c_Ca_MT_o(i,j)=y(i,27)/V_MT;
        n_vesicle_o(i,j)=y(i,28);
        S_ref_o(i,j)=y(i,29);
        if t(i,1)<t_sti
            Isti_o(i,j)=0;
            c_na_out_o(i,j)=c_na_out_rest;
            c_k_out_o(i,j)=c_k_out_rest;
            c_cl_out_o(i,j)=c_cl_out_rest;
            c_Ca_out_o(i,j)=c_Ca_out_rest;
            c_mannitol_out_o(i,j)=c_mannitol_out_rest;
        else
            if t(i,1)<t_end
                Isti_o(i,j)=I1;
                c_na_out_o(i,j)=c_na_out_sti;
                c_k_out_o(i,j)=c_k_out_sti;
                c_cl_out_o(i,j)=c_cl_out_sti;
                c_Ca_out_o(i,j)=c_Ca_out_sti;
                c_mannitol_out_o(i,j)=c_mannitol_out_sti;
                
            else
                Isti_o(i,j)=0;
                c_na_out_o(i,j)=c_na_out_rest;
                c_k_out_o(i,j)=c_k_out_rest;
                c_cl_out_o(i,j)=c_cl_out_rest;
                c_Ca_out_o(i,j)=c_Ca_out_rest;
                c_mannitol_out_o(i,j)=c_mannitol_out_rest;
            end
        end
        sigma_o(i,j)=K/2*(4*pi*r_o(i,j)^2/S_ref_o(i,j)-1)-sigma_a;
        x_p_o(i,j)=2*h*sigma_o(i,j)/r_o(i,j);
        x_pi_o(i,j)=(c_na_o(i,j)+c_k_o(i,j)+c_cl_o(i,j)+c_Ca_o(i,j)+c_xi_o(i,j)-c_na_out_o(i,j)-c_k_out_o(i,j)-c_cl_out_o(i,j)-c_Ca_out_o(i,j))*R*T;
        
        ECa21=-R*T/(z_Ca*F)*log(c_Ca_o(i,j)/c_Ca_out_o(i,j));
        JCa21_o(i,j)=-4*pi*r0^2*pmaxCa21*y(i,9)*(Vm_o(i,j)-ECa21);
        ECa12=-R*T/(z_Ca*F)*log(c_Ca_o(i,j)/c_Ca_out_o(i,j));
        hCa=1/(1+(c_Ca_o(i,j)/K_hCa)^4);
        JCa12_o(i,j)=-4*pi*r0^2*pmaxCa12*y(i,10)*y(i,11)*hCa*(Vm_o(i,j)-ECa12);
        ECa=-R*T/(z_Ca*F)*log(c_Ca_o(i,j)/c_Ca_out_o(i,j));
        JCa_o(i,j)=-4*pi*r0^2*gCa*(Vm_o(i,j)-ECa);
        Ekv42=-R*T/(1*F)*log(c_k_o(i,j)/c_k_out_o(i,j));
        Jkv42_o(i,j)=-4*pi*r0^2*pmaxkv42*y(i,12)*y(i,13)*(Vm_o(i,j)-Ekv42);
        Ekv14=-R*T/(1*F)*log(c_k_o(i,j)/c_k_out_o(i,j));
        Jkv14_o(i,j)=-4*pi*r0^2*pmaxkv14*y(i,14)^4*(0.5*y(i,15)+0.5*y(i,16))*(Vm_o(i,j)-Ekv14);
        Ek=-R*T/(z_k*F)*log(c_k_o(i,j)/c_k_out_o(i,j));
        Jk_o(i,j)=-4*pi*r0^2*gk*(Vm_o(i,j)-Ek);
        JHCN2_o(i,j)=-4*pi*r_o(i,j)^2*pmaxHCN2*y(i,18)*(Vm_o(i,j)-EHCN2);
        EBKCa=-R*T/(z_k*F)*log(c_k_o(i,j)/c_k_out_o(i,j));
        JBKCa_o(i,j)=-4*pi*r0^2*pmaxBKCa*y(i,19)*(Vm_o(i,j)-EBKCa);
        EKDR=-R*T/(z_k*F)*log(c_k_o(i,j)/c_k_out_o(i,j));
        JKDR_o(i,j)=-4*pi*r0^2*pKDR*y(i,17)*(Vm_o(i,j)-EKDR);
        Ecl=-R*T/(z_cl*F)*log(c_cl_o(i,j)/c_cl_out_o(i,j));
        Jcl_o(i,j)=4*pi*r0^2*gcl*(Vm_o(i,j)-Ecl);
        ksat=0.1;
        yeta=0.35; 
        KK=exp(yeta*Vm_o(i,j)*F/(R*T))*c_na_o(i,j)^3*c_Ca_out_o(i,j)-exp((yeta-1)*Vm_o(i,j)*F/(R*T))*c_na_out_o(i,j)^3*c_Ca_o(i,j);
        JCana_o(i,j)=4*pi*r0^2*pCana*1/(K_mna^3+c_na_out_o(i,j)^3)*1/(K_mCa+c_Ca_out_o(i,j))*1/(1+ksat*exp((yeta-1)*Vm_o(i,j)*F/(R*T)))*KK*F;
        Jpiezo_o(i,j)=-4*pi*r0^2*gpiezo*y(i,21)*y(i,23)*(Vm_o(i,j)-Epiezo);
        Ena=-R*T/(z_na*F)*log(c_na_o(i,j)/c_na_out_o(i,j));
        Jna_o(i,j)=-4*pi*r0^2*gna*(Vm_o(i,j)-Ena);
        JMCU_o(i,j)=S_MT*pMCU*c_Ca_o(i,j)^2.3/(c_Ca_o(i,j)^2.3+K_MCU^2.3)*F;
        JMNCX_o(i,j)=S_MT*pMNCX*c_Ca_MT_o(i,j)/(c_Ca_MT_o(i,j)+K_Ca_MNCX)*F;
        JCapump_o(i,j)=4*pi*r0^2*pCapump*c_Ca_o(i,j)^2/(K_Capump^2+c_Ca_o(i,j)^2)*F;
        Jnakpump_o(i,j)=4*pi*r0^2*pnakpump*1/(1+K_nak_na/c_na_o(i,j))^3*1/(1+c_k_o(i,j)/K_nak_k)^2*F;
        JKCC2_o(i,j)=4*pi*r0^2*pKCC2*c_cl_o(i,j)/c_cl_out_o(i,j)*c_k_o(i,j)/c_k_out_o(i,j)*F;
        JNKCC1_o(i,j)=4*pi*r0^2*pNKCC1*(c_na_out_o(i,j)*c_k_out_o(i,j)*c_cl_out_o(i,j)^2-c_na_o(i,j)*c_k_o(i,j)*c_cl_o(i,j)^2)*F;
        JERpump_o(i,j)=S_ER*pERpump*c_Ca_o(i,j)^2/(c_Ca_o(i,j)^2+K_ERpump^2)*F;
        JCICR_o(i,j)=S_ER*pCICR*1/(1+exp(-(c_Ca_o(i,j)-0.4e-15)/0.04e-15))*(c_Ca_ER_o(i,j)-c_Ca_o(i,j))*F;
        O=c_IP3_o(i,j)^3/(c_IP3_o(i,j)^3+K_IP3^3)*m_IP3_o(i,j)*h_IP3_o(i,j);
        JER_o(i,j)=S_ER*(pleak+pIP3*O)*(c_Ca_ER_o(i,j)-c_Ca_o(i,j))*F;
        JER_leak_o(i,j)=S_ER*(pleak)*(c_Ca_ER_o(i,j)-c_Ca_o(i,j))*F;
        Isti_o(i,j)=4*pi*r0^2*Isti_o(i,j);
    end
end

sss=7;
figure;
set(gcf,'position',[150 150 625 360]);
subplot(3,4,1);set(gca,'position',[0.08 0.75  0.16 0.2]);
plot(t_o,r_o,'r','LineWidth',0.8);xlabel('$$t(ms)$$','interpreter','latex');ylabel('$$r(\mu m)$$','interpreter','latex');
set(gca,'fontsize', sss,'tickDir','in','ticklength',[0.02 0.02],'Xcolor',[0,0,0],'Ycolor',[0,0,0],'LineWidth',0.3);
subplot(3,4,2);set(gca,'position',[0.32 0.75  0.16 0.2]);
plot(t_o,c_na_o*1e12,'r','LineWidth',0.8);xlabel('$$t(ms)$$','interpreter','latex');ylabel('$$c_{Na}(mol/L)$$','interpreter','latex');
set(gca,'fontsize', sss,'tickDir','in','ticklength',[0.02 0.02],'Xcolor',[0,0,0],'Ycolor',[0,0,0],'LineWidth',0.3);
subplot(3,4,3);set(gca,'position',[0.56 0.75  0.16 0.2]);
plot(t_o,c_k_o*1e12,'r','LineWidth',0.8);xlabel('$$t(ms)$$','interpreter','latex');ylabel('$$c_{k}(mol/L)$$','interpreter','latex');
set(gca,'fontsize', sss,'tickDir','in','ticklength',[0.02 0.02],'Xcolor',[0,0,0],'Ycolor',[0,0,0],'LineWidth',0.3);
subplot(3,4,4);set(gca,'position',[0.8 0.75  0.16 0.2]);
plot(t_o,c_cl_o*1e12,'r','LineWidth',0.8);xlabel('$$t(ms)$$','interpreter','latex');ylabel('$$c_{Cl}(mol/L)$$','interpreter','latex');
set(gca,'fontsize', sss,'tickDir','in','ticklength',[0.02 0.02],'Xcolor',[0,0,0],'Ycolor',[0,0,0],'LineWidth',0.3);
subplot(3,4,5);set(gca,'position',[0.08 0.425  0.16 0.2]);
plot(t_o,Jna_o*1e6,'r','LineWidth',0.8);xlabel('$$t(ms)$$','interpreter','latex');ylabel('$$J_{na}(pA)$$','interpreter','latex');
set(gca,'fontsize', sss,'tickDir','in','ticklength',[0.02 0.02],'Xcolor',[0,0,0],'Ycolor',[0,0,0],'LineWidth',0.3);
subplot(3,4,6);set(gca,'position',[0.32 0.425  0.16 0.2]);
plot(t_o,Jnakpump_o*1e6,'r','LineWidth',0.8);xlabel('$$t(ms)$$','interpreter','latex');ylabel('$$J_{nakpump}(pA)$$','interpreter','latex');
set(gca,'fontsize', sss,'tickDir','in','ticklength',[0.02 0.02],'Xcolor',[0,0,0],'Ycolor',[0,0,0],'LineWidth',0.3);
subplot(3,4,7);set(gca,'position',[0.56 0.425  0.16 0.2]);
plot(t_o,JCana_o*1e6,'r','LineWidth',0.8);xlabel('$$t(ms)$$','interpreter','latex');ylabel('$$J_{Cana}(pA)$$','interpreter','latex');
set(gca,'fontsize', sss,'tickDir','in','ticklength',[0.02 0.02],'Xcolor',[0,0,0],'Ycolor',[0,0,0],'LineWidth',0.3);
subplot(3,4,8);set(gca,'position',[0.8 0.425  0.16 0.2]);
plot(t_o,JNKCC1_o*1e6,'r','LineWidth',0.8);xlabel('$$t(ms)$$','interpreter','latex');ylabel('$$J_{NKCC1}(pA)$$','interpreter','latex');
set(gca,'fontsize', sss,'tickDir','in','ticklength',[0.02 0.02],'Xcolor',[0,0,0],'Ycolor',[0,0,0],'LineWidth',0.3);
subplot(3,4,9);set(gca,'position',[0.08 0.1  0.16 0.2]);
plot(t_o,Jk_o*1e6,'r','LineWidth',0.8);xlabel('$$t(ms)$$','interpreter','latex');ylabel('$$J_{k}(pA)$$','interpreter','latex');
set(gca,'fontsize', sss,'tickDir','in','ticklength',[0.02 0.02],'Xcolor',[0,0,0],'Ycolor',[0,0,0],'LineWidth',0.3);
subplot(3,4,10);set(gca,'position',[0.32 0.1 0.16 0.2]);
plot(t_o,Jcl_o*1e6,'r','LineWidth',0.8);xlabel('$$t(ms)$$','interpreter','latex');ylabel('$$J_{Cl}(pA)$$','interpreter','latex');%legend('Jkv42','Jkv14','JKDR','JBKCa','Jnakpump','JNKCC1','JKCC2');
set(gca,'fontsize', sss,'tickDir','in','ticklength',[0.02 0.02],'Xcolor',[0,0,0],'Ycolor',[0,0,0],'LineWidth',0.3);
subplot(3,4,11);set(gca,'position',[0.56 0.1  0.16 0.2]);
plot(t_o,JKCC2_o*1e6,'r','LineWidth',0.8);xlabel('$$t(ms)$$','interpreter','latex');ylabel('$$J_{KCC2}(pA)$$','interpreter','latex');%legend('JCl','JNKCC1','JKCC2');
set(gca,'fontsize', sss,'tickDir','in','ticklength',[0.02 0.02],'Xcolor',[0,0,0],'Ycolor',[0,0,0],'LineWidth',0.3);
subplot(3,4,12);set(gca,'position',[0.8 0.1  0.16 0.2]);
plot(t_o,JCa12_o*1e6,'r','LineWidth',0.8);xlabel('$$t(ms)$$','interpreter','latex');ylabel('$$J_{Ca}(pA)$$','interpreter','latex');%legend('JCa12','JCa21','JCapump','JCana');
set(gca,'fontsize', sss,'tickDir','in','ticklength',[0.02 0.02],'Xcolor',[0,0,0],'Ycolor',[0,0,0],'LineWidth',0.3);

figure;
set(gcf,'position',[150 150 625 360]);
subplot(3,4,1);set(gca,'position',[0.08 0.75  0.16 0.2]);
plot(t_o,Vm_o,'LineWidth',0.8);xlabel('$$t(ms)$$','interpreter','latex');ylabel('$$V_m(mV)$$','interpreter','latex');
set(gca,'fontsize', sss,'tickDir','in','ticklength',[0.02 0.02],'Xcolor',[0,0,0],'Ycolor',[0,0,0],'LineWidth',0.3);
subplot(3,4,2);set(gca,'position',[0.32 0.75  0.16 0.2]);
plot(t_o,JCa21_o*1e6,'r','LineWidth',0.8);xlabel('$$t(ms)$$','interpreter','latex');ylabel('$$J_{Ca_{v2.1}}(pA)$$','interpreter','latex');
set(gca,'fontsize', sss,'tickDir','in','ticklength',[0.02 0.02],'Xcolor',[0,0,0],'Ycolor',[0,0,0],'LineWidth',0.3);
subplot(3,4,3);set(gca,'position',[0.56 0.75  0.16 0.2]);
plot(t_o,JCa12_o*1e6,'r','LineWidth',0.8);xlabel('$$t(ms)$$','interpreter','latex');ylabel('$$J_{Ca_{v1.2}}(pA)$$','interpreter','latex');
set(gca,'fontsize', sss,'tickDir','in','ticklength',[0.02 0.02],'Xcolor',[0,0,0],'Ycolor',[0,0,0],'LineWidth',0.3);
subplot(3,4,4);set(gca,'position',[0.8 0.75  0.16 0.2]);
plot(t_o,Jkv42_o*1e6,'r','LineWidth',0.8);xlabel('$$t(ms)$$','interpreter','latex');ylabel('$$J_{K_{v4.2}}(pA)$$','interpreter','latex');
set(gca,'fontsize', sss,'tickDir','in','ticklength',[0.02 0.02],'Xcolor',[0,0,0],'Ycolor',[0,0,0],'LineWidth',0.3);
subplot(3,4,5);set(gca,'position',[0.08 0.425  0.16 0.2]);
plot(t_o,Jkv14_o*1e6,'r','LineWidth',0.8);xlabel('$$t(ms)$$','interpreter','latex');ylabel('$$J_{K_{v1.4}}(pA)$$','interpreter','latex');
set(gca,'fontsize', sss,'tickDir','in','ticklength',[0.02 0.02],'Xcolor',[0,0,0],'Ycolor',[0,0,0],'LineWidth',0.3);
subplot(3,4,6);set(gca,'position',[0.32 0.425 0.16 0.2]);
plot(t_o,JHCN2_o*1e6,'r','LineWidth',0.8);xlabel('$$t(ms)$$','interpreter','latex');ylabel('$$J_{HCN2}(pA)$$','interpreter','latex');
set(gca,'fontsize', sss,'tickDir','in','ticklength',[0.02 0.02],'Xcolor',[0,0,0],'Ycolor',[0,0,0],'LineWidth',0.3);
subplot(3,4,7);set(gca,'position',[0.56 0.425  0.16 0.2]);
plot(t_o,JBKCa_o*1e6,'r','LineWidth',0.8);xlabel('$$t(ms)$$','interpreter','latex');ylabel('$$J_{BKCa}(pA)$$','interpreter','latex');
set(gca,'fontsize', sss,'tickDir','in','ticklength',[0.02 0.02],'Xcolor',[0,0,0],'Ycolor',[0,0,0],'LineWidth',0.3);
subplot(3,4,8);set(gca,'position',[0.8 0.425  0.16 0.2]);
plot(t_o,JCana_o*1e6,'r','LineWidth',0.8);xlabel('$$t(ms)$$','interpreter','latex');ylabel('$$J_{Cana}(pA)$$','interpreter','latex');
set(gca,'fontsize', sss,'tickDir','in','ticklength',[0.02 0.02],'Xcolor',[0,0,0],'Ycolor',[0,0,0],'LineWidth',0.3);
subplot(3,4,9);set(gca,'position',[0.08 0.1  0.16 0.2]);
plot(t_o,Jnakpump_o*1e6,'r','LineWidth',0.8);xlabel('$$t(ms)$$','interpreter','latex');ylabel('$$J_{nakpump}(pA)$$','interpreter','latex');
set(gca,'fontsize', sss,'tickDir','in','ticklength',[0.02 0.02],'Xcolor',[0,0,0],'Ycolor',[0,0,0],'LineWidth',0.3);
subplot(3,4,10);set(gca,'position',[0.32 0.1 0.16 0.2]);
plot(t_o,JKCC2_o*1e6,'r','LineWidth',0.8);xlabel('$$t(ms)$$','interpreter','latex');ylabel('$$J_{KCC2}(pA)$$','interpreter','latex');
set(gca,'fontsize', sss,'tickDir','in','ticklength',[0.02 0.02],'Xcolor',[0,0,0],'Ycolor',[0,0,0],'LineWidth',0.3);
subplot(3,4,11);set(gca,'position',[0.56 0.1  0.16 0.2]);
plot(t_o,JNKCC1_o*1e6,'r','LineWidth',0.8);xlabel('$$t(ms)$$','interpreter','latex');ylabel('$$J_{NKCC1}(pA)$$','interpreter','latex');
set(gca,'fontsize', sss,'tickDir','in','ticklength',[0.02 0.02],'Xcolor',[0,0,0],'Ycolor',[0,0,0],'LineWidth',0.3);
subplot(3,4,12);set(gca,'position',[0.8 0.1  0.16 0.2]);
plot(t_o,JKDR_o*1e6,'r','LineWidth',0.8);xlabel('$$t(ms)$$','interpreter','latex');ylabel('$$J_{KDR}(pA)$$','interpreter','latex');
set(gca,'fontsize', sss,'tickDir','in','ticklength',[0.02 0.02],'Xcolor',[0,0,0],'Ycolor',[0,0,0],'LineWidth',0.3);

% figure;
% set(gcf,'position',[150 150 625 360]);
% subplot(3,4,1);set(gca,'position',[0.08 0.75  0.16 0.2]);
% plot(t_o,r_o,'LineWidth',0.8);xlabel('$$t(ms)$$','interpreter','latex');ylabel('$$r(\mu m)$$','interpreter','latex');
% set(gca,'fontsize', sss,'tickDir','in','ticklength',[0.02 0.02],'Xcolor',[0,0,0],'Ycolor',[0,0,0],'LineWidth',0.3);
% subplot(3,4,2);set(gca,'position',[0.32 0.75  0.16 0.2]);
% plot(t_o,c_na_o*1e12,'LineWidth',0.8);xlabel('$$t(ms)$$','interpreter','latex');ylabel('$$c_{Na}(mol/L)$$','interpreter','latex');
% set(gca,'fontsize', sss,'tickDir','in','ticklength',[0.02 0.02],'Xcolor',[0,0,0],'Ycolor',[0,0,0],'LineWidth',0.3);
% subplot(3,4,3);set(gca,'position',[0.56 0.75  0.16 0.2]);
% plot(t_o,c_k_o*1e12,'LineWidth',0.8);xlabel('$$t(ms)$$','interpreter','latex');ylabel('$$c_{k}(mol/L)$$','interpreter','latex');
% set(gca,'fontsize', sss,'tickDir','in','ticklength',[0.02 0.02],'Xcolor',[0,0,0],'Ycolor',[0,0,0],'LineWidth',0.3);
% subplot(3,4,4);set(gca,'position',[0.8 0.75  0.16 0.2]);
% plot(t_o,c_cl_o*1e12,'LineWidth',0.8);xlabel('$$t(ms)$$','interpreter','latex');ylabel('$$c_{Cl}(mol/L)$$','interpreter','latex');
% set(gca,'fontsize', sss,'tickDir','in','ticklength',[0.02 0.02],'Xcolor',[0,0,0],'Ycolor',[0,0,0],'LineWidth',0.3);
% subplot(3,4,5);set(gca,'position',[0.08 0.425  0.16 0.2]);
% plot(t_o,c_Ca_o*1e12,'LineWidth',0.8);xlabel('$$t(ms)$$','interpreter','latex');ylabel('$$c_{Ca}(mol/L)$$','interpreter','latex');
% set(gca,'fontsize', sss,'tickDir','in','ticklength',[0.02 0.02],'Xcolor',[0,0,0],'Ycolor',[0,0,0],'LineWidth',0.3);
% subplot(3,4,6);set(gca,'position',[0.32 0.425  0.16 0.2]);
% plot(t_o,c_Ca_ER_o*1e12,'LineWidth',0.8);xlabel('$$t(ms)$$','interpreter','latex');ylabel('$$c_{Ca,ER}(mol/L)$$','interpreter','latex');
% set(gca,'fontsize', sss,'tickDir','in','ticklength',[0.02 0.02],'Xcolor',[0,0,0],'Ycolor',[0,0,0],'LineWidth',0.3);
% subplot(3,4,7);set(gca,'position',[0.56 0.425  0.16 0.2]);
% plot(t_o,c_IP3_o*1e12,'LineWidth',0.8);xlabel('$$t(ms)$$','interpreter','latex');ylabel('$$c_{IP3}(mol/L)$$','interpreter','latex');
% set(gca,'fontsize', sss,'tickDir','in','ticklength',[0.02 0.02],'Xcolor',[0,0,0],'Ycolor',[0,0,0],'LineWidth',0.3);
% subplot(3,4,9);set(gca,'position',[0.08 0.1  0.16 0.2]);
% plot(t_o,-3*Jnakpump_o*1e6,'r',t_o,-3*JCana_o*1e6,'b',t_o,JNKCC1_o*1e6,'g',t_o,Jna_o*1e6,'y','LineWidth',0.8);xlabel('$$t(ms)$$','interpreter','latex');ylabel('$$J_{Na}(pA)$$','interpreter','latex');
% set(gca,'fontsize', sss,'tickDir','in','ticklength',[0.02 0.02],'Xcolor',[0,0,0],'Ycolor',[0,0,0],'LineWidth',0.3);
% subplot(3,4,10);set(gca,'position',[0.32 0.1 0.16 0.2]);
% plot(t_o,Jkv42_o*1e6,'r',t_o,Jkv14_o*1e6,'b',t_o,JKDR_o*1e6,'g',t_o,JBKCa_o*1e6,t_o,2*Jnakpump_o*1e6,'y',t_o,JNKCC1_o*1e6,'m',t_o,-JKCC2_o*1e6,'c','LineWidth',0.8);xlabel('$$t(ms)$$','interpreter','latex');ylabel('$$J_{K}(pA)$$','interpreter','latex');%legend('Jkv42','Jkv14','JKDR','JBKCa','Jnakpump','JNKCC1','JKCC2');
% set(gca,'fontsize', sss,'tickDir','in','ticklength',[0.02 0.02],'Xcolor',[0,0,0],'Ycolor',[0,0,0],'LineWidth',0.3);
% subplot(3,4,11);set(gca,'position',[0.56 0.1  0.16 0.2]);
% plot(t_o,Jcl_o*1e6,'r',t_o,2*JNKCC1_o*1e6,'b',t_o,-JKCC2_o*1e6,'g','LineWidth',0.8);xlabel('$$t(ms)$$','interpreter','latex');ylabel('$$J_{Cl}(pA)$$','interpreter','latex');%legend('JCl','JNKCC1','JKCC2');
% set(gca,'fontsize', sss,'tickDir','in','ticklength',[0.02 0.02],'Xcolor',[0,0,0],'Ycolor',[0,0,0],'LineWidth',0.3);
% subplot(3,4,12);set(gca,'position',[0.8 0.1  0.16 0.2]);
% plot(t_o,JCa12_o*1e6,'r',t_o,JCa21_o*1e6,'b',t_o,-JCapump_o*1e6,'g',t_o,JCana_o*1e6,'y','LineWidth',0.8);xlabel('$$t(ms)$$','interpreter','latex');ylabel('$$J_{Ca}(pA)$$','interpreter','latex');%legend('JCa12','JCa21','JCapump','JCana');
% set(gca,'fontsize', sss,'tickDir','in','ticklength',[0.02 0.02],'Xcolor',[0,0,0],'Ycolor',[0,0,0],'LineWidth',0.3);


figure;
set(gcf,'position',[150 150 625 480]);
subplot(4,4,1);set(gca,'position',[0.08 0.82  0.16 0.15]);
plot(t_o,JCa21_o*1e6,'LineWidth',0.8);xlabel('$$t(ms)$$','interpreter','latex');ylabel('$$J_{Ca_{v2.1}}(pA)$$','interpreter','latex');
set(gca,'fontsize', sss,'tickDir','in','ticklength',[0.02 0.02],'Xcolor',[0,0,0],'Ycolor',[0,0,0],'LineWidth',0.3);
subplot(4,4,2);set(gca,'position',[0.32 0.82  0.16 0.15]);
plot(t_o,JCa12_o*1e6,'LineWidth',0.8);xlabel('$$t(ms)$$','interpreter','latex');ylabel('$$J_{Ca_{v1.2}}(pA)$$','interpreter','latex');
set(gca,'fontsize', sss,'tickDir','in','ticklength',[0.02 0.02],'Xcolor',[0,0,0],'Ycolor',[0,0,0],'LineWidth',0.3);
subplot(4,4,3);set(gca,'position',[0.56 0.82  0.16 0.15]);
plot(t_o,JCana_o*1e6,'LineWidth',0.8);xlabel('$$t(ms)$$','interpreter','latex');ylabel('$$J_{Cana}(pA)$$','interpreter','latex');
set(gca,'fontsize', sss,'tickDir','in','ticklength',[0.02 0.02],'Xcolor',[0,0,0],'Ycolor',[0,0,0],'LineWidth',0.3);
subplot(4,4,4);set(gca,'position',[0.8 0.82  0.16 0.15]);
plot(t_o,-JCapump_o*1e6,'LineWidth',0.8);xlabel('$$t(ms)$$','interpreter','latex');ylabel('$$J_{Ca,pump}(pA)$$','interpreter','latex');
set(gca,'fontsize', sss,'tickDir','in','ticklength',[0.02 0.02],'Xcolor',[0,0,0],'Ycolor',[0,0,0],'LineWidth',0.3);
subplot(4,4,5);set(gca,'position',[0.08 0.58  0.16 0.15]);
plot(t_o,JERpump_o*1e6,'LineWidth',0.8);xlabel('$$t(ms)$$','interpreter','latex');ylabel('$$J_{ER,pump}(pA)$$','interpreter','latex');
set(gca,'fontsize', sss,'tickDir','in','ticklength',[0.02 0.02],'Xcolor',[0,0,0],'Ycolor',[0,0,0],'LineWidth',0.3);
subplot(4,4,6);set(gca,'position',[0.32 0.58 0.16 0.15]);
plot(t_o,-JCICR_o*1e6,'LineWidth',0.8);xlabel('$$t(ms)$$','interpreter','latex');ylabel('$$J_{CICR}(pA)$$','interpreter','latex');
set(gca,'fontsize', sss,'tickDir','in','ticklength',[0.02 0.02],'Xcolor',[0,0,0],'Ycolor',[0,0,0],'LineWidth',0.3);
subplot(4,4,7);set(gca,'position',[0.56 0.58  0.16 0.15]);
plot(t_o,-JER_o*1e6,'LineWidth',0.8);xlabel('$$t(ms)$$','interpreter','latex');ylabel('$$J_{ER}(pA)$$','interpreter','latex');
set(gca,'fontsize', sss,'tickDir','in','ticklength',[0.02 0.02],'Xcolor',[0,0,0],'Ycolor',[0,0,0],'LineWidth',0.3);
subplot(4,4,8);set(gca,'position',[0.8 0.58  0.16 0.15]);
plot(t_o,Jpiezo_o*1e6,'LineWidth',0.8);xlabel('$$t(ms)$$','interpreter','latex');ylabel('$$J_{piezo}(pA)$$','interpreter','latex');
set(gca,'fontsize', sss,'tickDir','in','ticklength',[0.02 0.02],'Xcolor',[0,0,0],'Ycolor',[0,0,0],'LineWidth',0.3);
subplot(4,4,9);set(gca,'position',[0.08 0.34  0.16 0.15]);
plot(t_o,JMCU_o*1e6,'LineWidth',0.8);xlabel('$$t(s)$$','interpreter','latex');ylabel('$$J_{MCU}(pA)$$','interpreter','latex');
set(gca,'fontsize', sss,'tickDir','in','ticklength',[0.02 0.02],'Xcolor',[0,0,0],'Ycolor',[0,0,0],'LineWidth',0.3);
subplot(4,4,10);set(gca,'position',[0.32 0.34 0.16 0.15]);
plot(t_o,-JMNCX_o*1e6,'LineWidth',0.8);xlabel('$$t(s)$$','interpreter','latex');ylabel('$$J_{MNCX}(pA)$$','interpreter','latex');
set(gca,'fontsize', sss,'tickDir','in','ticklength',[0.02 0.02],'Xcolor',[0,0,0],'Ycolor',[0,0,0],'LineWidth',0.3);
subplot(4,4,11);set(gca,'position',[0.56 0.34  0.16 0.15]);
plot(t_o,JCa_o*1e6,'LineWidth',0.8);xlabel('$$t(s)$$','interpreter','latex');ylabel('$$J_{Ca}(pA)$$','interpreter','latex');
set(gca,'fontsize', sss,'tickDir','in','ticklength',[0.02 0.02],'Xcolor',[0,0,0],'Ycolor',[0,0,0],'LineWidth',0.3);
subplot(4,4,12);set(gca,'position',[0.8 0.34  0.16 0.15]);
plot(t_o,m_IP3_o,t_o,h_IP3_o,'LineWidth',0.8);xlabel('$$t(s)$$','interpreter','latex');ylabel('$$m,h_{IP3}$$','interpreter','latex');
set(gca,'fontsize', sss,'tickDir','in','ticklength',[0.02 0.02],'Xcolor',[0,0,0],'Ycolor',[0,0,0],'LineWidth',0.3);
subplot(4,4,13);set(gca,'position',[0.08 0.1  0.16 0.15]);
plot(t_o/1000,c_Ca_o*1e15,'LineWidth',0.8);xlabel('$$t(s)$$','interpreter','latex');ylabel('$$c_{Ca}(uM)$$','interpreter','latex');
set(gca,'fontsize', sss,'tickDir','in','ticklength',[0.02 0.02],'Xcolor',[0,0,0],'Ycolor',[0,0,0],'LineWidth',0.3);
subplot(4,4,14);set(gca,'position',[0.32 0.1 0.16 0.15]);
plot(t_o/1000,c_Ca_ER_o*1e15,'LineWidth',0.8);xlabel('$$t(s)$$','interpreter','latex');ylabel('$$c_{Ca,ER}(uM)$$','interpreter','latex');
set(gca,'fontsize', sss,'tickDir','in','ticklength',[0.02 0.02],'Xcolor',[0,0,0],'Ycolor',[0,0,0],'LineWidth',0.3);
subplot(4,4,15);set(gca,'position',[0.56 0.1  0.16 0.15]);
plot(t_o/1000,c_Ca_MT_o*1e15,'LineWidth',0.8);xlabel('$$t(s)$$','interpreter','latex');ylabel('$$c_{Ca_MT}(uM)$$','interpreter','latex');
set(gca,'fontsize', sss,'tickDir','in','ticklength',[0.02 0.02],'Xcolor',[0,0,0],'Ycolor',[0,0,0],'LineWidth',0.3);
subplot(4,4,16);set(gca,'position',[0.8 0.1  0.16 0.15]);
plot(t_o/1000,c_IP3_o*1e15,'LineWidth',0.8);xlabel('$$t(s)$$','interpreter','latex');ylabel('$$c_{IP3}(uM)$$','interpreter','latex');
set(gca,'fontsize', sss,'tickDir','in','ticklength',[0.02 0.02],'Xcolor',[0,0,0],'Ycolor',[0,0,0],'LineWidth',0.3);


figure;
set(gcf,'position',[150 150 625 360]);
subplot(3,4,1);set(gca,'position',[0.08 0.75  0.16 0.2]);
plot(t_o,Isti_o*1e6,'LineWidth',0.8);xlabel('$$t(ms)$$','interpreter','latex');ylabel('$$I(pA)$$','interpreter','latex');
set(gca,'fontsize', sss,'tickDir','in','ticklength',[0.02 0.02],'Xcolor',[0,0,0],'Ycolor',[0,0,0],'LineWidth',0.3);
% subplot(3,4,2);set(gca,'position',[0.32 0.75  0.16 0.2]);
% plot(t_o,sigma_o*1e6,'LineWidth',0.8);xlabel('$$t(ms)$$','interpreter','latex');ylabel('$$\sigma (Pa)$$','interpreter','latex');
% set(gca,'fontsize', sss,'tickDir','in','ticklength',[0.02 0.02],'Xcolor',[0,0,0],'Ycolor',[0,0,0],'LineWidth',0.3);
% subplot(3,4,3);set(gca,'position',[0.56 0.75  0.16 0.2]);
% plot(t_o,x_p_o*1e6,'LineWidth',0.8);xlabel('$$t(ms)$$','interpreter','latex');ylabel('$$\Delta P(Pa)$$','interpreter','latex');
% set(gca,'fontsize', sss,'tickDir','in','ticklength',[0.02 0.02],'Xcolor',[0,0,0],'Ycolor',[0,0,0],'LineWidth',0.3);
% subplot(3,4,4);set(gca,'position',[0.8 0.75  0.16 0.2]);
% plot(t_o,x_pi_o*1e6,'LineWidth',0.8);xlabel('$$t(ms)$$','interpreter','latex');ylabel('$$\Delta \Pi(Pa)$$','interpreter','latex');
% set(gca,'fontsize', sss,'tickDir','in','ticklength',[0.02 0.02],'Xcolor',[0,0,0],'Ycolor',[0,0,0],'LineWidth',0.3);

figure;plot(t_o,Vm_o,'-');
delta_t=103;
delta_y=-54;
% Ã»ÓÐKµçÁ÷
% ÕýÏò
% hold on;
% load('I1withoutCa.mat');
% plot(x+delta_t,y+delta_y,'LineWidth',0.8);
% hold on;
% load('I2withoutCa.mat');
% plot(x+delta_t,y+delta_y,'LineWidth',0.8);
% hold on;
% load('I3withoutCa.mat');
% plot(x+delta_t,y+delta_y,'LineWidth',0.8);
% hold on;
% load('I4withoutCa.mat');
% plot(x+delta_t,y+delta_y,'LineWidth',0.8);

%·´Ïò
% hold on;
% load('I5withoutCa.mat');
% plot(x+delta_t,y+delta_y,'LineWidth',0.8);
% hold on;
% load('I6withoutCa.mat');
% plot(x+delta_t,y+delta_y,'LineWidth',0.8);
% hold on;
% load('I7withoutCa.mat');
% plot(x+delta_t,y+delta_y,'LineWidth',0.8);
% hold on;
% load('I8withoutCa.mat');
% plot(x+delta_t,y+delta_y,'LineWidth',0.8);

%ÓÐKµçÁ÷
%ÕýÏòµçÁ÷
hold on;
load('I1.mat');
plot(x+delta_t,y+delta_y,'--','LineWidth',0.8);
% hold on;
% load('I2.mat');
% plot(x+delta_t,y+delta_y,'--','LineWidth',0.8);
hold on;
load('I3.mat');
plot(x+delta_t,y+delta_y,'--','LineWidth',0.8);
hold on;
load('I4.mat');
plot(x+delta_t,y+delta_y,'--','LineWidth',0.8);
hold on;
load('I5.mat');
plot(x+delta_t,y+delta_y,'--','LineWidth',0.8);
hold on;
load('I6.mat');
plot(x+delta_t,y+delta_y,'--','LineWidth',0.8);
hold on;
load('I7.mat');
plot(x+delta_t,y+delta_y,'--','LineWidth',0.8);


% %·´ÏòµçÁ÷
hold on;
load('I8.mat');
plot(x+delta_t,y+delta_y,'--','LineWidth',0.8);
hold on;
load('I9.mat');
plot(x+delta_t,y+delta_y,'--','LineWidth',0.8);
hold on;
load('I10.mat');
plot(x+delta_t,y+delta_y,'--','LineWidth',0.8);
hold on;
load('I11.mat');
plot(x+delta_t,y+delta_y,'--','LineWidth',0.8);
% subplot(3,4,5);set(gca,'position',[0.08 0.425  0.16 0.2]);
% plot(t_o,Jkv14_o*1e6,'LineWidth',0.8);xlabel('$$t(ms)$$','interpreter','latex');ylabel('$$J_{K_{v1.4}}(pA)$$','interpreter','latex');
% set(gca,'fontsize', sss,'tickDir','in','ticklength',[0.02 0.02],'Xcolor',[0,0,0],'Ycolor',[0,0,0],'LineWidth',0.3);
% subplot(3,4,6);set(gca,'position',[0.32 0.425 0.16 0.2]);
% plot(t_o,JHCN2_o*1e6,'LineWidth',0.8);xlabel('$$t(ms)$$','interpreter','latex');ylabel('$$J_{HCN2}(pA)$$','interpreter','latex');
% set(gca,'fontsize', sss,'tickDir','in','ticklength',[0.02 0.02],'Xcolor',[0,0,0],'Ycolor',[0,0,0],'LineWidth',0.3);
% subplot(3,4,7);set(gca,'position',[0.56 0.425  0.16 0.2]);
% plot(t_o,JBKCa_o*1e6,'LineWidth',0.8);xlabel('$$t(ms)$$','interpreter','latex');ylabel('$$J_{BKCa}(pA)$$','interpreter','latex');
% set(gca,'fontsize', sss,'tickDir','in','ticklength',[0.02 0.02],'Xcolor',[0,0,0],'Ycolor',[0,0,0],'LineWidth',0.3);
% subplot(3,4,8);set(gca,'position',[0.8 0.425  0.16 0.2]);
% plot(t_o,JCana_o*1e6,'LineWidth',0.8);xlabel('$$t(ms)$$','interpreter','latex');ylabel('$$J_{Cana}(pA)$$','interpreter','latex');
% set(gca,'fontsize', sss,'tickDir','in','ticklength',[0.02 0.02],'Xcolor',[0,0,0],'Ycolor',[0,0,0],'LineWidth',0.3);
% subplot(3,4,9);set(gca,'position',[0.08 0.1  0.16 0.2]);
% plot(t_o,Jnakpump_o*1e6,'LineWidth',0.8);xlabel('$$t(ms)$$','interpreter','latex');ylabel('$$J_{nakpump}(pA)$$','interpreter','latex');
% set(gca,'fontsize', sss,'tickDir','in','ticklength',[0.02 0.02],'Xcolor',[0,0,0],'Ycolor',[0,0,0],'LineWidth',0.3);
% subplot(3,4,10);set(gca,'position',[0.32 0.1 0.16 0.2]);
% plot(t_o,JKCC2_o*1e6,'LineWidth',0.8);xlabel('$$t(ms)$$','interpreter','latex');ylabel('$$J_{KCC2}(pA)$$','interpreter','latex');
% set(gca,'fontsize', sss,'tickDir','in','ticklength',[0.02 0.02],'Xcolor',[0,0,0],'Ycolor',[0,0,0],'LineWidth',0.3);
% subplot(3,4,11);set(gca,'position',[0.56 0.1  0.16 0.2]);
% plot(t_o,JNKCC1_o*1e6,'LineWidth',0.8);xlabel('$$t(ms)$$','interpreter','latex');ylabel('$$J_{NKCC1}(pA)$$','interpreter','latex');
% set(gca,'fontsize', sss,'tickDir','in','ticklength',[0.02 0.02],'Xcolor',[0,0,0],'Ycolor',[0,0,0],'LineWidth',0.3);
% subplot(3,4,12);set(gca,'position',[0.8 0.1  0.16 0.2]);
% plot(t_o,JKDR_o*1e6,'LineWidth',0.8);xlabel('$$t(ms)$$','interpreter','latex');ylabel('$$J_{KDR}(pA)$$','interpreter','latex');
% set(gca,'fontsize', sss,'tickDir','in','ticklength',[0.02 0.02],'Xcolor',[0,0,0],'Ycolor',[0,0,0],'LineWidth',0.3);

% figure;
% set(gcf,'position',[150 150 625 360]);
% subplot(3,4,1);set(gca,'position',[0.08 0.75  0.16 0.2]);
% plot(t_o,n_Ca21_o,'LineWidth',0.8);xlabel('$$t(ms)$$','interpreter','latex');ylabel('$$n \ of \ Ca_{v2.1}$$','interpreter','latex');
% set(gca,'fontsize', sss,'tickDir','in','ticklength',[0.02 0.02],'Xcolor',[0,0,0],'Ycolor',[0,0,0],'LineWidth',0.3);
% subplot(3,4,2);set(gca,'position',[0.32 0.75  0.16 0.2]);
% plot(t_o,m_Ca12_o,'LineWidth',0.8);xlabel('$$t(ms)$$','interpreter','latex');ylabel('$$m \ of \ Ca_{v1.2}$$','interpreter','latex');
% set(gca,'fontsize', sss,'tickDir','in','ticklength',[0.02 0.02],'Xcolor',[0,0,0],'Ycolor',[0,0,0],'LineWidth',0.3);
% subplot(3,4,3);set(gca,'position',[0.56 0.75  0.16 0.2]);
% plot(t_o,h_Ca12_o,'LineWidth',0.8);xlabel('$$t(ms)$$','interpreter','latex');ylabel('$$h \ of \ Ca_{v1.2}$$','interpreter','latex');
% set(gca,'fontsize', sss,'tickDir','in','ticklength',[0.02 0.02],'Xcolor',[0,0,0],'Ycolor',[0,0,0],'LineWidth',0.3);
% subplot(3,4,4);set(gca,'position',[0.8 0.75  0.16 0.2]);
% plot(t_o,m_kv42_o,'LineWidth',0.8);xlabel('$$t(ms)$$','interpreter','latex');ylabel('$$m \ of \ K_{v4.2}$$','interpreter','latex');
% set(gca,'fontsize', sss,'tickDir','in','ticklength',[0.02 0.02],'Xcolor',[0,0,0],'Ycolor',[0,0,0],'LineWidth',0.3);
% subplot(3,4,5);set(gca,'position',[0.08 0.425  0.16 0.2]);
% plot(t_o,h_kv42_o,'LineWidth',0.8);xlabel('$$t(ms)$$','interpreter','latex');ylabel('$$h \ of \ K_{v4.2}$$','interpreter','latex');
% set(gca,'fontsize', sss,'tickDir','in','ticklength',[0.02 0.02],'Xcolor',[0,0,0],'Ycolor',[0,0,0],'LineWidth',0.3);
% subplot(3,4,6);set(gca,'position',[0.32 0.425 0.16 0.2]);
% plot(t_o,m_kv14_o,'LineWidth',0.8);xlabel('$$t(ms)$$','interpreter','latex');ylabel('$$m \ of \ K_{v1.4}$$','interpreter','latex');
% set(gca,'fontsize', sss,'tickDir','in','ticklength',[0.02 0.02],'Xcolor',[0,0,0],'Ycolor',[0,0,0],'LineWidth',0.3);
% subplot(3,4,7);set(gca,'position',[0.56 0.425  0.16 0.2]);
% plot(t_o,h1_kv14_o,t_o,h2_kv14_o,'LineWidth',0.8);xlabel('$$t(ms)$$','interpreter','latex');ylabel('$$h \ of \ K_{v1.4}$$','interpreter','latex');
% set(gca,'fontsize', sss,'tickDir','in','ticklength',[0.02 0.02],'Xcolor',[0,0,0],'Ycolor',[0,0,0],'LineWidth',0.3);
% subplot(3,4,8);set(gca,'position',[0.8 0.425  0.16 0.2]);
% plot(t_o,m_HCN2_o,'LineWidth',0.8);xlabel('$$t(ms)$$','interpreter','latex');ylabel('$$m \ of \ HCN2$$','interpreter','latex');
% set(gca,'fontsize', sss,'tickDir','in','ticklength',[0.02 0.02],'Xcolor',[0,0,0],'Ycolor',[0,0,0],'LineWidth',0.3);
% subplot(3,4,9);set(gca,'position',[0.08 0.1  0.16 0.2]);
% plot(t_o,n_BKCa_o,'LineWidth',0.8);xlabel('$$t(ms)$$','interpreter','latex');ylabel('$$n \ of \ BKCa$$','interpreter','latex');
% set(gca,'fontsize', sss,'tickDir','in','ticklength',[0.02 0.02],'Xcolor',[0,0,0],'Ycolor',[0,0,0],'LineWidth',0.3);

% 
% subplot(3,4,10);set(gca,'position',[0.32 0.1 0.16 0.2]);
% plot(t_o,Jkv14_o,'r','LineWidth',0.8);xlabel('$$t(ms)$$','interpreter','latex');ylabel('$$b \ of \ K_{f}$$','interpreter','latex');
% set(gca,'fontsize', 7,'tickDir','in','ticklength',[0.02 0.02],'Xcolor',[0,0,0],'Ycolor',[0,0,0],'LineWidth',0.3);
% subplot(3,4,11);set(gca,'position',[0.56 0.1  0.16 0.2]);
% plot(t_o,JHCN2_o,'r','LineWidth',0.8);xlabel('$$t(ms)$$','interpreter','latex');ylabel('$$m \ of \ K_{SK}$$','interpreter','latex');
% set(gca,'fontsize', 7,'tickDir','in','ticklength',[0.02 0.02],'Xcolor',[0,0,0],'Ycolor',[0,0,0],'LineWidth',0.3);
% subplot(3,4,12);set(gca,'position',[0.8 0.1  0.16 0.2]);
% plot(t_o,JBKCa2_o,'r','LineWidth',0.8);xlabel('$$t(ms)$$','interpreter','latex');ylabel('$$m \ of \ K_{SK}$$','interpreter','latex');
% set(gca,'fontsize', 7,'tickDir','in','ticklength',[0.02 0.02],'Xcolor',[0,0,0],'Ycolor',[0,0,0],'LineWidth',0.3);

% set(gcf,'PaperUnits','inches','PaperPosition',[0 0 6.25 3.6]);
% print ('figureI','-depsc','-r600');
% print ('figureI','-djpeg','-r600');
