# Supplementary material for: How Merkel cells transduce mechanical stimuli: A biophysical model of Merkel cells
Source: PLoS Comput Biol. 2023 Dec 20;19(12):e1011720. doi: 10.1371/journal.pcbi.1011720 (PMC10732429; doi:10.1371/journal.pcbi.1011720)
Supplement: S1 Data — (ZIP) [file pcbi.1011720.s002.zip › no vesicles/K/BCa/note.m]

%¸Ä±äBKCaµÄ²ÎÊý
%BKCa_1:pmaxBKCa=0*0.18e-8;          %BKCaÍ¨µÀµçµ¼(mS/um^2)
%BKCa_2:pmaxBKCa=0.01*0.18e-8;       %BKCaÍ¨µÀµçµ¼(mS/um^2)
%BKCa_3:pmaxBKCa=0.1*0.18e-8;        %BKCaÍ¨µÀµçµ¼(mS/um^2)
%BKCa_4:pmaxBKCa=1*0.18e-8;          %BKCaÍ¨µÀµçµ¼(mS/um^2)
%BKCa_5:pmaxBKCa=10*0.18e-8;         %BKCaÍ¨µÀµçµ¼(mS/um^2)
%BKCa_6:pmaxBKCa=100*0.18e-8;        %BKCaÍ¨µÀµçµ¼(mS/um^2)
