# Supplementary material for: How Merkel cells transduce mechanical stimuli: A biophysical model of Merkel cells
Source: PLoS Comput Biol. 2023 Dec 20;19(12):e1011720. doi: 10.1371/journal.pcbi.1011720 (PMC10732429; doi:10.1371/journal.pcbi.1011720)
Supplement: S1 Data — (ZIP) [file pcbi.1011720.s002.zip › no vesicles/K/Ca21/note.m]

%¸Ä±äCa12µÄ²ÎÊý
%Ca21_1:pmaxCa12=0*0.1e-10;             %um/ms  Cav1.2
%Ca21_2:pmaxCa12=0.01*0.1e-10;          %um/ms  Cav1.2
%Ca21_3:pmaxCa12=0.1*0.1e-10;           %um/ms  Cav1.2
%Ca21_4:pmaxCa12=1*0.1e-10;             %um/ms  Cav1.2
%Ca21_5:pmaxCa12=10*0.1e-10;            %um/ms  Cav1.2
%Ca21_6:pmaxCa12=100*0.1e-10;           %um/ms  Cav1.2
