# Supplementary material for: How Merkel cells transduce mechanical stimuli: A biophysical model of Merkel cells
Source: PLoS Comput Biol. 2023 Dec 20;19(12):e1011720. doi: 10.1371/journal.pcbi.1011720 (PMC10732429; doi:10.1371/journal.pcbi.1011720)
Supplement: S1 Data — (ZIP) [file pcbi.1011720.s002.zip › no vesicles/K/Capump/note.m]

%¸Ä±äK42µÄ²ÎÊý
%Capump_1:pCapump=0*0.3e-17;              %umol/(um^2*ms)    Ï¸°ûÄ¤¸Æ±Ã           
%Capump_2:pCapump=0.01*0.3e-17;           %umol/(um^2*ms)    Ï¸°ûÄ¤¸Æ±Ã                                                                                          
%Capump_3:pCapump=0.1*0.3e-17;            %umol/(um^2*ms)    Ï¸°ûÄ¤¸Æ±Ã
%Capump_4:pCapump=1*0.3e-17;              %umol/(um^2*ms)    Ï¸°ûÄ¤¸Æ±Ã          %0.3e-15
%Capump_5:pCapump=10*0.3e-17;             %umol/(um^2*ms)    Ï¸°ûÄ¤¸Æ±Ã          %0.3e-14
%Capump_6:pCapump=100*0.3e-17;            %umol/(um^2*ms)    Ï¸°ûÄ¤¸Æ±Ã          %0.3e-13      
%Capump_7:pCapump=1000*0.3e-17;           %umol/(um^2*ms)    Ï¸°ûÄ¤¸Æ±Ã          %0.3e-12
%Capump_8:pCapump=20*0.3e-17;             %umol/(um^2*ms)    Ï¸°ûÄ¤¸Æ±Ã          %0.6e-14
