# Supplementary material for: How Merkel cells transduce mechanical stimuli: A biophysical model of Merkel cells
Source: PLoS Comput Biol. 2023 Dec 20;19(12):e1011720. doi: 10.1371/journal.pcbi.1011720 (PMC10732429; doi:10.1371/journal.pcbi.1011720)
Supplement: S1 Data — (ZIP) [file pcbi.1011720.s002.zip › no vesicles/K/IP3/note.m]

%pIP3=0*0.175e-3;              %umol/(um^2*ms)    Ï¸°ûÄ¤¸Æ±Ã           
%pIP3=0.01*0.175e-3;          %umol/(um^2*ms)    Ï¸°ûÄ¤¸Æ±Ã                                                                                          
%pIP3=0.1*0.175e-3;           %umol/(um^2*ms)    Ï¸°ûÄ¤¸Æ±Ã
%pIP3=1*0.175e-3;             %umol/(um^2*ms)    Ï¸°ûÄ¤¸Æ±Ã          %0.3e-15
%pIP3=10*0.175e-3;           %umol/(um^2*ms)    Ï¸°ûÄ¤¸Æ±Ã          %0.3e-14
%pIP3=100*0.175e-3;           %umol/(um^2*ms)    Ï¸°ûÄ¤¸Æ±Ã          %0.3e-13      
