# Supplementary material for: How Merkel cells transduce mechanical stimuli: A biophysical model of Merkel cells
Source: PLoS Comput Biol. 2023 Dec 20;19(12):e1011720. doi: 10.1371/journal.pcbi.1011720 (PMC10732429; doi:10.1371/journal.pcbi.1011720)
Supplement: S1 Data — (ZIP) [file pcbi.1011720.s002.zip › no vesicles/K/K14/note.m]

%¸Ä±äCa12µÄ²ÎÊý
%K14_1:pmaxkv14=0*0.25e-8;             %um/ms  Cav1.2
%K14_2:pmaxkv14=0.01*0.25e-8;          %um/ms  Cav1.2
%K14_3:pmaxkv14=0.1*0.25e-8;           %um/ms  Cav1.2
%K14_4:pmaxkv14=1*0.25e-8;             %um/ms  Cav1.2
%K14_5:pmaxkv14=10*0.25e-8;            %um/ms  Cav1.2
%K14_6:pmaxkv14=100*0.25e-8;           %um/ms  Cav1.2


%K14_2_1:I=14
%K14_2_2:I=1
