# Supplementary material for: How Merkel cells transduce mechanical stimuli: A biophysical model of Merkel cells
Source: PLoS Comput Biol. 2023 Dec 20;19(12):e1011720. doi: 10.1371/journal.pcbi.1011720 (PMC10732429; doi:10.1371/journal.pcbi.1011720)
Supplement: S1 Data — (ZIP) [file pcbi.1011720.s002.zip › no vesicles/K/K42/note.m]

%¸Ä±äK42µÄ²ÎÊý
%K42_1:pmaxkv42=0*0.2e-8;             %um/ms  Cav1.2
%K42_2:pmaxkv42=0.01*0.2e-8;          %um/ms  Cav1.2
%K42_3:pmaxkv42=0.1*0.2e-8;           %um/ms  Cav1.2
%K42_4:pmaxkv42=1*0.2e-8;             %um/ms  Cav1.2
%K42_5:pmaxkv42=10*0.2e-8;            %um/ms  Cav1.2
%K42_6:pmaxkv42=100*0.2e-8;           %um/ms  Cav1.2
