# Supplementary material for: How Merkel cells transduce mechanical stimuli: A biophysical model of Merkel cells
Source: PLoS Comput Biol. 2023 Dec 20;19(12):e1011720. doi: 10.1371/journal.pcbi.1011720 (PMC10732429; doi:10.1371/journal.pcbi.1011720)
Supplement: S1 Data — (ZIP) [file pcbi.1011720.s002.zip › no vesicles/K/KDR/note.m]

%¸Ä±äK42µÄ²ÎÊý
%KDR_1:pKDR=0*0.01e-8;              %KDRÍ¨µÀµçµ¼(mS/um^2)
%KDR_2:pKDR=0.01*0.01e-8;           %KDRÍ¨µÀµçµ¼(mS/um^2)
%KDR_3:pKDR=0.1*0.01e-8;            %KDRÍ¨µÀµçµ¼(mS/um^2)
%KDR_4:pKDR=1*0.01e-8;              %KDRÍ¨µÀµçµ¼(mS/um^2)
%KDR_5:pKDR=10*0.01e-8;             %KDRÍ¨µÀµçµ¼(mS/um^2)
%KDR_6:pKDR=100*0.01e-8;            %KDRÍ¨µÀµçµ¼(mS/um^2)
