# Supplementary material for: How Merkel cells transduce mechanical stimuli: A biophysical model of Merkel cells
Source: PLoS Comput Biol. 2023 Dec 20;19(12):e1011720. doi: 10.1371/journal.pcbi.1011720 (PMC10732429; doi:10.1371/journal.pcbi.1011720)
Supplement: S1 Data — (ZIP) [file pcbi.1011720.s002.zip › no vesicles/K/Naleak/control_merkel.m]

clear all;
global a Cm F Xi R T h K r0 r_start I1;
global c_na_out_rest c_k_out_rest c_cl_out_rest c_Ca_out_rest;
global c_na_out_sti c_k_out_sti c_cl_out_sti c_Ca_out_sti;
global sigma_a k K_nak_na K_nak_k1 K_nak_k2;
global pnakpump pKCC2 pNKCC1;
global pmaxkv42 Ekv42;
global pmaxkv14 Ekv14;
global pmaxHCN2 EHCN2;
global pmaxBKCa EBKCa;
global Epiezo;
global pKDR EKDR;
global gcl gna gk Ek;
global pmaxCa21 pmaxCa12 pERpump pCana pIP3 pleak pCapump z_Ca gpiezo gCa;
global beta_MT pMCU K_MCU pMNCX K_na_MNCX K_Ca_MNCX;
global z_na z_k z_cl;
global S_ER V_ER S_MT V_MT;
global k_IP3 k_dIP3 K_IP3Ca;
global mtau_IP3 htau_IP3;
global k_preIP3;
global K_hCa K_ERpump K_O K_IP3 K_Capump K_mna K_mCa pCICR K_CICR;
global Vm_sti Vm_rest;
global t_sti t_end;
global sigma_s1 sigma_f1 sigma_s2 sigma_f2 sigma_s3 sigma_f3 sigma_s4 sigma_f4;
global sigma_s5 sigma_f5 sigma_s6 sigma_f6 sigma_s7 sigma_f7 sigma_s8 sigma_f8;
global k_ve n_ves n_veref k_exo c_Ca_in_s c_Ca_in_f r_ve k_endo sigma_ves sigma_vef;
%¼ÙÉèÏ¸°û°ë¾¶Îª6um,¼ÙÉèÏ¸°û²Î¿¼°ë¾¶Îª
r0=6;            %Ï¸°û²Î¿¼°ë¾¶(um)
a=10;            %Ë®Í¨µÀ²ÎÊý(um/ms¡¤MPa)
Cm=4e-8;         %¼ÙÉèÄ¬¿Ë¶ûÏ¸°ûµ¥Î»Ä¤µçÈÝÔ¼Îª1.5e-8uF/um^2(ÆÕÍ¨Ï¸°ûÎª1.12e-8uF/um^2)
%Cm=6e-8;        %¼ÙÉèÄ¬¿Ë¶ûÏ¸°ûµ¥Î»Ä¤µçÈÝÔ¼Îª1.5e-8uF/um^2(ÆÕÍ¨Ï¸°ûÎª1.12e-8uF/um^2)
%(×Üµç×èÎª2*10^9Å·Ä·,Ï¸°ûÆ½¾ù°ë¾¶5um£¬µ¥Î»µçµ¼¼´Îª1.6 S/m^2)
%Cm=6.78e-6;     %Ä¤µçÈÝuF     %2.3pF,¶ÔÓ¦µ¥Î»Ä¤µçÈÝÎª5e-9uF/cm^2
%
F=96485*1e3;     %·¨À­µÚ³£Êý(nC/umol)
R=8.314*1e6;     %²£¶û×ÈÂü³£Á¿(uN¡¤um/(umol¡¤K))
T=310;           %ÎÂ¶È(K)
h=0.5;           %Æ¤²ãºñ¶È(um)
K=6e-3;          %Æ¤²ãµ¯ÐÔÄ£Á¿(MPa)
sigma_a=-1e-4;   %Æ¤²ãÖ÷¶¯ÊÕËõÁ¦(MPa)

%¼ØÀë×ÓÍ¨µÀ²ÎÊý
pmaxkv42=0.2e-8;        %K4.2Í¨µÀµçµ¼(mS/um^2)
%Ekv42=-100;            %K4.2Í¨µÀ·­×ªµçÎ»(mV)
pmaxkv14=0.25e-8;       %K1.4Í¨µÀµçµ¼(mS/um^2)
%Ekv14=-80;             %K1.4Í¨µÀ·­×ªµçÎ»(mV)
pmaxBKCa=0.18e-8;       %BKCaÍ¨µÀµçµ¼(mS/um^2)
%EBKCa=-80;             %BKCaÍ¨µÀ·­×ªµçÎ»(mV)
pKDR=0.01e-8;           %KDRÍ¨µÀµçµ¼(mS/um^2)       %PKDR±ä»¯
%EKDR=-80;              %KDRÍ¨µÀ·­×ªµçÎ»(mV)

%HCN2Í¨µÀ²ÎÊý
pmaxHCN2=0*0.1e-8;      %HCN2Í¨µÀµçµ¼(mS/um^2)
EHCN2=34;               %HCN2Í¨µÀ·­×ªµçÎ»(mV)
Ek=-80;

%¸ÆÀë×ÓÏà¹ØÍ¨µÀ²ÎÊý
pmaxCa21=0.1e-10;         %um/ms  Cav2.1
pmaxCa12=0.2e-7;          %um/ms  Cav1.2

K_hCa=1e-15;              %umol/um^3        Cav1.2

pCana=0.1e-14;                %um/ms             ÄÆ¸Æ½»»»Æ÷ÏµÊý  
K_mna=87.5*1e-12;             %umol/um^3         ÄÆ¸Æ½»»»ÌåÄÆ²Î¿¼
K_mCa=0.5e-15;                %umol/um^3         ÄÆ¸Æ½»»»Ìå¸Æ²Î¿¼

pCapump=0.3e-17;            %umol/(um^2*ms)    Ï¸°ûÄ¤¸Æ±Ã
K_Capump=0.3e-15;           %umol/um^3         Ï¸°ûÄ¤¸Æ±Ã²Î¿¼
z_Ca=2;                     %¸ÆÀë×ÓµçºÉÊý
z_na=1;
z_k=1;
z_cl=-1;

%ÄÚÖÊÍøÍ¨µÀ²ÎÊý
pERpump=0.7e-19;      %umol/(um^2*ms)    ÄÚÖÊÍø¸Æ±Ã
K_ERpump=0.1e-15;     %umol/um^3         ÄÚÖÊÍø¸Æ±Ã

%RYRÊÜÌå²ÎÊý
pCICR=0.85e-5;             %ms
K_CICR=0.3e-15;            %umol/um^3

pleak=0.7e-7;              %um/ms            ÄÚÖÊÍøÍâÁ÷¸ÆÀë×ÓÏµÊý
pIP3=0.175e-3;             %um/ms            ÄÚÖÊÍøIP3ÓÕµ¼ÍâÁ÷¸ÆÀë×ÓÏµÊý
K_O=0.5e-15;               %umol/um^3        ÄÚÖÊÍøÍâÁ÷¸Æ²Î¿¼
K_IP3=3e-15;               %umol/um^3        ÄÚÖÊÍøÍâÁ÷IP3²Î¿¼
S_ER=150;                  %um^2   ÄÚÖÊÍøÃæ»ý
V_ER=100;                  %um^3   ÄÚÖÊÍøÌå»ý

%IP3²ÎÊý
k_IP3=4e-5;                %umol/(um^3*ms) 3e-4uM/ms            
k_dIP3=2e-5;               %ms^-1
K_IP3Ca=0.5e-15;           %umol/um^3
mtau_IP3=10000;            %ms
htau_IP3=20000;            %ms
k_preIP3=0.1e-19;          %umol/(um^3*ms)

%ÏßÁ£Ìå²ÎÊý
beta_MT=0.3;               %ÏßÁ£Ìå»º³å×÷ÓÃ
pMCU=0.1e-17;              
K_MCU=0.6*1e-15;
pMNCX=0.2e-18;
K_na_MNCX=7e-12;
K_Ca_MNCX=1e-15;
S_MT=150;                  %um^2   ÏßÁ£ÌåÃæ»ý
V_MT=10;                   %um^3   ÏßÁ£ÌåÌå»ý

%KCC2Ð­Í¬×ªÔËÌå
pKCC2=0.25e-16;             %um^10/(umol^3 ms)
%NKCC1Ð­Í¬×ªÔËÌå
pNKCC1=0.24e24;             %um^10/(umol^3 ms)
%ÄÆ¼Ø±Ã
pnakpump=0.22e-13;              %4e-4 %um^16/(umol^5 ms)
K_nak_na=10*1e-12;              %ÄÆÀë×Ó²Î¿¼Å¨¶È(umol/um^3)
K_nak_k1=10*1e-12;              %¼ØÀë×Ó°ûÍâ²Î¿¼Å¨¶È(umol/um^3)
K_nak_k2=140*1e-12;             %¼ØÀë×Ó°ûÄÚ²Î¿¼Å¨¶È(umol/um^3)
%ÂÈÀë×ÓÍ¨µÀ²ÎÊý 
gcl=0.5e-10;                      %uS/um^2
gna=0.43e-9;                      %6.4%uS/um^2
gk=0.9e-9;
gCa=0.2e-12;
%ÔÝÊ±Ñ¡Ôñ´Ë²ÎÊý
gpiezo=0.3e-8;
Epiezo=6;
sigma_s1=650e-6+800e-6;    %C
sigma_s2=650e-6+800e-6;    %tau_C
sigma_f1=120e-6;    %C
sigma_f2=40e-6;     %tau_C

sigma_s3=650e-6+800e-6;    %O
sigma_s4=650e-6+800e-6;   %tau_O
sigma_f3=100e-6;    %O
sigma_f4=100e-6;    %tau_O

sigma_s5=650e-6+800e-6;    %I
sigma_s6=650e-6+800e-6;    %tau_I
sigma_f5=120e-6;    %I
sigma_f6=40e-6;     %tau_I

sigma_s7=650e-6+800e-6;    %I2
sigma_s8=650e-6+800e-6;    %tau_I2
sigma_f7=200e-6;     %I2
sigma_f8=2000e-6;    %tau_I2

k_ve=0.1;               %ÄÒÅÝºÏ³ÉµÄËÙÂÊ
n_ves=500;              %²Î¿¼ÄÒÅÝÊý
n_veref=50;             %²Î¿¼ÄÒÅÝÊý
k_exo=0.0002;           %°ûÍÂÏµÊý
c_Ca_in_s=0.2e-15;      
c_Ca_in_f=0.01e-15;
r_ve=0.05;              %ÄÒÅÝ°ë¾¶(um)
k_endo=1;               %°ûÍÌËÙÂÊ
sigma_ves=850e-6;       %Ä¤ÕÅÁ¦²ÎÊý
sigma_vef=15e-6;        %Ä¤ÕÅÁ¦²ÎÊý

c_na_out_rest=135*1e-12;              %°ûÍâÄÆÀë×ÓÅ¨¶È(umol/um^3)
c_k_out_rest=7*1e-12;                 %°ûÍâ¼ØÀë×ÓÅ¨¶È(umol/um^3)
c_cl_out_rest=146*1e-12;              %°ûÍâÂÈÀë×ÓÅ¨¶È(umol/um^3)
c_Ca_out_rest=2*1e-12;                %°ûÍâ¸ÆÀë×ÓÅ¨¶È(umol/um^3)
%c_ATP=10*1e-12;                      %Ï¸°ûATPÅ¨¶È(umol/um^3)
c_na_out_sti=135*1e-12;               %°ûÍâÄÆÀë×ÓÅ¨¶È(umol/um^3)
c_k_out_sti=7*1e-12;                  %°ûÍâ¼ØÀë×ÓÅ¨¶È(umol/um^3)
c_cl_out_sti=146*1e-12;               %°ûÍâÂÈÀë×ÓÅ¨¶È(umol/um^3)
c_Ca_out_sti=2*1e-12;                 %°ûÍâ¸ÆÀë×ÓÅ¨¶È(umol/um^3)
c_na_ini=10*1e-12;                    %³õÊ¼ÄÆÀë×ÓÅ¨¶È(umol/um^3)
c_Xi_ini=140*1e-12;                   %³õÊ¼´øµç´ó·Ö×ÓÅ¨¶È(umol/um^3)
c_k_ini=145*1e-12;                    %³õÊ¼¼ØÀë×ÓÅ¨¶È(umol/um^3)
c_cl_ini=10*1e-12;                    %³õÊ¼ÂÈÀë×ÓÅ¨¶È(umol/um^3)
c_Ca_ini=0.1e-3*1e-12;                %³õÊ¼¸ÆÀë×ÓÅ¨¶È(umol/um^3)
c_Ca_ER_ini=400e-3*1e-12;             %³õÊ¼ÄÚÖÊÍø¸ÆÀë×ÓÅ¨¶È(umol/um^3)
c_IP3_ini=2e-4*1e-12;                 %³õÊ¼IP3Å¨¶È(umol/um^3)
r_start=6.1;                               %³õÊ¼Ï¸°û°ë¾¶(um)
Xi=(4/3*pi*r_start^3-V_ER)*c_Xi_ini;       %³õÊ¼Ï¸°ûÄÚ´øµç´ó·Ö×Óº¬Á¿(umol)
n1=(4/3*pi*r_start^3-V_ER)*c_na_ini;       %³õÊ¼Ï¸°ûÄÚÄÆÀë×Óº¬Á¿(umol)
n2=(4/3*pi*r_start^3-V_ER)*c_k_ini;        %³õÊ¼Ï¸°ûÄÚ¼ØÀë×Óº¬Á¿(umol)
n3=(4/3*pi*r_start^3-V_ER)*c_cl_ini;       %³õÊ¼Ï¸°ûÄÚÂÈÀë×Óº¬Á¿(umol)
n4=(4/3*pi*r_start^3-V_ER)*c_Ca_ini;       %³õÊ¼Ï¸°ûÄÚ¸ÆÀë×Óº¬Á¿(umol)
n5=(4/3*pi*r_start^3-V_ER)*c_IP3_ini;      %³õÊ¼Ï¸°ûÄÚIP3º¬Á¿(umol)
n6=V_ER*c_Ca_ER_ini;                       %³õÊ¼ÄÚÖÊÍø¸ÆÀë×Óº¬Á¿(umol)
Vm_rest=-50;                               %mV,merkelÏ¸°ûµÄ¾²Ï¢µçÎ»Ô¼Îª-54mv×óÓÒ
Vm_sti=0;                                  %Ç¯ÖÆµçÎ»(mV)
%´Ì¼¤µçÁ÷ÃÜ¶È £¨uA/um^2£©,´Ë´¦Ï¸°û±íÃæ»ýÔ¼Îª450um^2,Ôò5pA¶ÔÓ¦0.011*10^-6uA/um^2
I1=0.11*1e-6;                            %´Ì¼¤µçÁ÷(uA/um^2),´Ì¼¤µçÁ÷´óÐ¡Á¿¼¶ÔÚ50pA,»»ËãÎªµ¥Î»µçÁ÷ÔòÎª0.11e-6uA/um^2
t_sti=2000000;
t_end=8000000;
options=odeset('reltol',1e-8,'abstol',[1e-20,1e-22,1e-22,1e-22,1e-22,1e-8,1e-8,1e-8,1e-8,1e-8,1e-8,1e-8,1e-8,1e-8,1e-8,1e-8,1e-8,1e-8,1e-8,1e-8,1e-8,1e-8,1e-8,1e-8,1e-8,1e-8,1e-8,1e-8,1e-8]);            %error

value_start=[r_start,n1,n2,n3,n4,n5,n6,Vm_rest,0.1,0.1,0.1,0.1,0.1,0.1,0.1,0.1,0.1,0.1,0.1,1,0,0,1,0.6];
value_start=[6.57698147501442,1.58380463512368e-08,1.74596396167227e-07,7.09645127775177e-09,9.62186669815603e-14,3.10673467751007e-13,7.02620878410344e-11,-52.6161837660300,2.20404479619489e-07,5.93556794784940e-07,0.794089928561062,0.0435606556675961,0.0768956840153905,0.0708412581477913,0.953657412125509,0.953657412125388,0.0107813075240200,2.83474269544015e-06,0.217260460814511,1,0,0,1,0.0160062870398025,0.983993712960190,5.15459367243085e-12,3.08998941666031e-14,854.368354686839,414.613325522203];

%value_start=[6.57960537473552,1.72504051080779e-08,1.73401014486005e-07,7.31459841210641e-09,1.78266406776721e-13,5.08160327325471e-13,7.09352240292810e-11,-50.7981290306053,3.96205689916458e-07,9.09510006470157e-07,0.751513702998804,0.0470142802291058,0.0526848114587935,0.0820213536707562,0.913590831973661,0.913590831973662,0.118023755609287,1.99158674261728e-06,0.00465798731067015,1,0,0,1,0.00266992302130973,0.999981962365589,2.64253048097158e-12,3.12316452155662e-14,854.368354686839,414.613325522203];
%value_start=[6.58010932016470,1.60535420739499e-08,1.74639374006149e-07,7.35267160906089e-09,1.69569488879494e-13,5.00829326893503e-13,6.93040770884424e-11,-50.0766930113259,5.00023295388218e-07,1.07734720892769e-06,0.733069673773064,0.0484556635656791,0.0452337189584004,0.0868877333863898,0.890321252911362,0.890321252911384,0.126932711090591,1.73125620577634e-06,0.00497720642163782,1,0,0,1,0.00218728657041655,0.999985230090668,2.85336951230794e-12,2.70829336420891e-14,854.368354686839,414.613325522203];
%ÓÐ¸ÆÀë×Ó

value_start=[6.59699622990008,1.56834947145828e-08,1.74896790496611e-07,7.23778563378133e-09,1.63828715869516e-13,4.94552258069153e-13,6.81081634380513e-11,-51.1294137441653,3.56048692757955e-07,8.41461030866159e-07,0.759691906564627,0.0463661337000574,0.0564824052627442,0.0798708988352772,0.922702035235706,0.922702035235706,0.114117277827567,2.12390988538756e-06,0.00481585381150046,1,0,0,1,0.00192392837586630,0.999987011852678,2.99692986699166e-12,2.46631008699537e-15,854.368354686839,414.613325522203];


%ÎÞ¸ÆÀë×Ó
xxx=3;
if xxx==1
    t_sti=200000000;
    t_end=800000000;
    tt=100000000;                              %Ê±³¤
    length=100000;                             %²½³¤
else
    if xxx==2
        t_sti=20000;
        t_end=80000;
        tt=100000;                            %Ê±³¤
        length=10;                            %²½³¤
    else
        t_sti=1000;
        t_end=1300;
        tt=1400;                              %Ê±³¤
        length=0.1;                           %²½³¤
    end
end

gna=0.43e-9;                           %6.4%uS/um^2

x1=tt/length+1;
k=1;                                   %Ñ­»·´ÎÊý

for j=1:k
    I1=1*(j)*1*0.018*1e-6;       %µçÁ÷ÃÜ¶È
      %I1=0.11/5*2*1e-6+1*(+0.11/5*j)*1e-6;       %µçÁ÷ÃÜ¶È
%       if j==6
%           I1=1*(9)*1*0.018*1e-6;       %µçÁ÷ÃÜ¶È
%       else
%           if j==7
%               I1=1*(14)*1*0.018*1e-6;       %µçÁ÷ÃÜ¶È
%           else
%               I1=1*(j)*1*0.018*1e-6;       %µçÁ÷ÃÜ¶È
%           end
%       end
      gna=0.1*j*1e-9;                      %6.4%uS/um^2
      xxx(j)=0.1*j*1e-9; 
      %c_k_out_sti=(j*30+20)*1e-12;
      %c_k_out_sti=135*1e-12;                 %°ûÍâ¼ØÀë×ÓÅ¨¶È(umol/um^3)
      %c_na_out_sti=7*1e-12;                  %°ûÍâÄÆÀë×ÓÅ¨¶È(umol/um^3)
    [t,y]=ode15s('merkel',(0:length:tt),value_start,options);
    [x1,~]=size(y);
  
    for i=1:x1
        t_o(i,j)=t(i,1);
        r_o(i,j)=y(i,1);
        c_na_o(i,j)=y(i,2)/(4/3*pi*r_o(i,j)^3-V_ER-V_MT);
        c_k_o(i,j)=y(i,3)/(4/3*pi*r_o(i,j)^3-V_ER-V_MT);
        c_cl_o(i,j)=y(i,4)/(4/3*pi*r_o(i,j)^3-V_ER-V_MT);
        c_Ca_o(i,j)=y(i,5)/(4/3*pi*r_o(i,j)^3-V_ER-V_MT);
        c_xi_o(i,j)=Xi/(4/3*pi*r_o(i,j)^3-V_ER-V_MT);
        c_IP3_o(i,j)=y(i,6)/(4/3*pi*r_o(i,j)^3-V_ER-V_MT);
        c_Ca_ER_o(i,j)=y(i,7)/V_ER;
        Vm_o(i,j)=y(i,8);
        n_Ca21_o(i,j)=y(i,9);
        m_Ca12_o(i,j)=y(i,10);
        h_Ca12_o(i,j)=y(i,11);
        m_kv42_o(i,j)=y(i,12);
        h_kv42_o(i,j)=y(i,13);
        m_kv14_o(i,j)=y(i,14);
        h1_kv14_o(i,j)=y(i,15);
        h2_kv14_o(i,j)=y(i,16);
        n_KDR_o(i,j)=y(i,17);
        m_HCN2_o(i,j)=y(i,18);
        n_BKCa_o(i,j)=y(i,19);
        C_o(i,j)=y(i,20);
        O_o(i,j)=y(i,21);
        I_o(i,j)=y(i,22);
        I2_o(i,j)=y(i,23);
        m_IP3_o(i,j)=y(i,24);
        h_IP3_o(i,j)=y(i,25);
        c_preIP3_o(i,j)=y(i,26)/(4/3*pi*r_o(i,j)^3-V_ER-V_MT);
        c_Ca_MT_o(i,j)=y(i,27)/V_MT;
        n_vesicle_o(i,j)=y(i,28);
        S_ref_o(i,j)=y(i,29);
        if t(i,1)<t_sti
            Isti_o(i,j)=0;
            c_na_out_o(i,j)=c_na_out_rest;
            c_k_out_o(i,j)=c_k_out_rest;
            c_cl_out_o(i,j)=c_cl_out_rest;
            c_Ca_out_o(i,j)=c_Ca_out_rest;
        else
            if t(i,1)<t_end
                Isti_o(i,j)=I1;
                c_na_out_o(i,j)=c_na_out_sti;
                c_k_out_o(i,j)=c_k_out_sti;
                c_cl_out_o(i,j)=c_cl_out_sti;
                c_Ca_out_o(i,j)=c_Ca_out_sti;
                
            else
                Isti_o(i,j)=0;
                c_na_out_o(i,j)=c_na_out_rest;
                c_k_out_o(i,j)=c_k_out_rest;
                c_cl_out_o(i,j)=c_cl_out_rest;
                c_Ca_out_o(i,j)=c_Ca_out_rest;
            end
        end
        sigma_o(i,j)=K/2*(4*pi*r_o(i,j)^2/S_ref_o(i,j)-1)-sigma_a;
        x_p_o(i,j)=2*h*sigma_o(i,j)/r_o(i,j);
        x_pi_o(i,j)=(c_na_o(i,j)+c_k_o(i,j)+c_cl_o(i,j)+c_Ca_o(i,j)+c_xi_o(i,j)-c_na_out_o(i,j)-c_k_out_o(i,j)-c_cl_out_o(i,j)-c_Ca_out_o(i,j))*R*T;
        
        ECa21=-R*T/(z_Ca*F)*log(c_Ca_o(i,j)/c_Ca_out_o(i,j));
        JCa21_o(i,j)=-4*pi*r0^2*pmaxCa21*y(i,9)*(Vm_o(i,j)-ECa21);
        ECa12=-R*T/(z_Ca*F)*log(c_Ca_o(i,j)/c_Ca_out_o(i,j));
        hCa=1/(1+(c_Ca_o(i,j)/K_hCa)^4);
        JCa12_o(i,j)=-4*pi*r0^2*pmaxCa12*y(i,10)*y(i,11)*hCa*(Vm_o(i,j)-ECa12);
        ECa=-R*T/(z_Ca*F)*log(c_Ca_o(i,j)/c_Ca_out_o(i,j));
        JCa_o(i,j)=-4*pi*r0^2*gCa*(Vm_o(i,j)-ECa);
        Ekv42=-R*T/(1*F)*log(c_k_o(i,j)/c_k_out_o(i,j));
        Jkv42_o(i,j)=-4*pi*r0^2*pmaxkv42*y(i,12)*y(i,13)*(Vm_o(i,j)-Ekv42);
        Ekv14=-R*T/(1*F)*log(c_k_o(i,j)/c_k_out_o(i,j));
        Jkv14_o(i,j)=-4*pi*r0^2*pmaxkv14*y(i,14)^4*(0.5*y(i,15)+0.5*y(i,16))*(Vm_o(i,j)-Ekv14);
        Ek=-R*T/(z_k*F)*log(c_k_o(i,j)/c_k_out_o(i,j));
        Jk_o(i,j)=-4*pi*r0^2*gk*(Vm_o(i,j)-Ek);
        JHCN2_o(i,j)=-4*pi*r_o(i,j)^2*pmaxHCN2*y(i,18)*(Vm_o(i,j)-EHCN2);
        EBKCa=-R*T/(z_k*F)*log(c_k_o(i,j)/c_k_out_o(i,j));
        JBKCa_o(i,j)=-4*pi*r0^2*pmaxBKCa*y(i,19)*(Vm_o(i,j)-EBKCa);
        EKDR=-R*T/(z_k*F)*log(c_k_o(i,j)/c_k_out_o(i,j));
        JKDR_o(i,j)=-4*pi*r0^2*pKDR*y(i,17)*(Vm_o(i,j)-EKDR);
        Ecl=-R*T/(z_cl*F)*log(c_cl_o(i,j)/c_cl_out_o(i,j));
        Jcl_o(i,j)=4*pi*r0^2*gcl*(Vm_o(i,j)-Ecl);
        ksat=0.1;
        yeta=0.35; 
        KK=exp(yeta*Vm_o(i,j)*F/(R*T))*c_na_o(i,j)^3*c_Ca_out_o(i,j)-exp((yeta-1)*Vm_o(i,j)*F/(R*T))*c_na_out_o(i,j)^3*c_Ca_o(i,j);
        JCana_o(i,j)=4*pi*r0^2*pCana*1/(K_mna^3+c_na_out_o(i,j)^3)*1/(K_mCa+c_Ca_out_o(i,j))*1/(1+ksat*exp((yeta-1)*Vm_o(i,j)*F/(R*T)))*KK*F;
        Jpiezo_o(i,j)=-4*pi*r0^2*gpiezo*y(i,21)*y(i,23)*(Vm_o(i,j)-Epiezo);
        Ena=-R*T/(z_na*F)*log(c_na_o(i,j)/c_na_out_o(i,j));
        Jna_o(i,j)=-4*pi*r0^2*gna*(Vm_o(i,j)-Ena);
        JMCU_o(i,j)=S_MT*pMCU*c_Ca_o(i,j)^2.3/(c_Ca_o(i,j)^2.3+K_MCU^2.3)*F;
        JMNCX_o(i,j)=S_MT*pMNCX*c_Ca_MT_o(i,j)/(c_Ca_MT_o(i,j)+K_Ca_MNCX)*F;
        JCapump_o(i,j)=4*pi*r0^2*pCapump*c_Ca_o(i,j)^2/(K_Capump^2+c_Ca_o(i,j)^2)*F;
        Jnakpump_o(i,j)=4*pi*r0^2*pnakpump*1/(1+K_nak_na/c_na_o(i,j))^3*0.1696*1/(1+c_k_o(i,j)/K_nak_k2)^2*F;
        JKCC2_o(i,j)=4*pi*r0^2*pKCC2*c_cl_o(i,j)/c_cl_out_o(i,j)*c_k_o(i,j)/c_k_out_o(i,j)*F;
        JNKCC1_o(i,j)=4*pi*r0^2*pNKCC1*(c_na_out_o(i,j)*c_k_out_o(i,j)*c_cl_out_o(i,j)^2-c_na_o(i,j)*c_k_o(i,j)*c_cl_o(i,j)^2)*F;
        JERpump_o(i,j)=S_ER*pERpump*c_Ca_o(i,j)^2/(c_Ca_o(i,j)^2+K_ERpump^2)*F;
        JCICR_o(i,j)=S_ER*pCICR*1/(1+exp(-(c_Ca_o(i,j)-0.3e-15)/0.04e-15))*(c_Ca_ER_o(i,j)-c_Ca_o(i,j))*F;
        O=c_IP3_o(i,j)^3/(c_IP3_o(i,j)^3+K_IP3^3)*m_IP3_o(i,j)*h_IP3_o(i,j);
        JER_o(i,j)=S_ER*(pleak+pIP3*O)*(c_Ca_ER_o(i,j)-c_Ca_o(i,j))*F;
        JER_leak_o(i,j)=S_ER*(pleak)*(c_Ca_ER_o(i,j)-c_Ca_o(i,j))*F;
        Isti_o(i,j)=4*pi*r0^2*Isti_o(i,j);
    end
end

sss=7;
figure;
set(gcf,'position',[150 150 625 360]);
subplot(3,4,1);set(gca,'position',[0.08 0.75  0.16 0.2]);
plot(t_o,r_o,'r','LineWidth',0.8);xlabel('$$t(ms)$$','interpreter','latex');ylabel('$$r(\mu m)$$','interpreter','latex');
set(gca,'fontsize', sss,'tickDir','in','ticklength',[0.02 0.02],'Xcolor',[0,0,0],'Ycolor',[0,0,0],'LineWidth',0.3);
subplot(3,4,2);set(gca,'position',[0.32 0.75  0.16 0.2]);
plot(t_o,c_na_o*1e12,'r','LineWidth',0.8);xlabel('$$t(ms)$$','interpreter','latex');ylabel('$$c_{Na}(mol/L)$$','interpreter','latex');
set(gca,'fontsize', sss,'tickDir','in','ticklength',[0.02 0.02],'Xcolor',[0,0,0],'Ycolor',[0,0,0],'LineWidth',0.3);
subplot(3,4,3);set(gca,'position',[0.56 0.75  0.16 0.2]);
plot(t_o,c_k_o*1e12,'r','LineWidth',0.8);xlabel('$$t(ms)$$','interpreter','latex');ylabel('$$c_{k}(mol/L)$$','interpreter','latex');
set(gca,'fontsize', sss,'tickDir','in','ticklength',[0.02 0.02],'Xcolor',[0,0,0],'Ycolor',[0,0,0],'LineWidth',0.3);
subplot(3,4,4);set(gca,'position',[0.8 0.75  0.16 0.2]);
plot(t_o,c_cl_o*1e12,'r','LineWidth',0.8);xlabel('$$t(ms)$$','interpreter','latex');ylabel('$$c_{Cl}(mol/L)$$','interpreter','latex');
set(gca,'fontsize', sss,'tickDir','in','ticklength',[0.02 0.02],'Xcolor',[0,0,0],'Ycolor',[0,0,0],'LineWidth',0.3);
subplot(3,4,5);set(gca,'position',[0.08 0.425  0.16 0.2]);
plot(t_o,Jna_o*1e6,'r','LineWidth',0.8);xlabel('$$t(ms)$$','interpreter','latex');ylabel('$$J_{na}(pA)$$','interpreter','latex');
set(gca,'fontsize', sss,'tickDir','in','ticklength',[0.02 0.02],'Xcolor',[0,0,0],'Ycolor',[0,0,0],'LineWidth',0.3);
subplot(3,4,6);set(gca,'position',[0.32 0.425  0.16 0.2]);
plot(t_o,Jnakpump_o*1e6,'r','LineWidth',0.8);xlabel('$$t(ms)$$','interpreter','latex');ylabel('$$J_{nakpump}(pA)$$','interpreter','latex');
set(gca,'fontsize', sss,'tickDir','in','ticklength',[0.02 0.02],'Xcolor',[0,0,0],'Ycolor',[0,0,0],'LineWidth',0.3);
subplot(3,4,7);set(gca,'position',[0.56 0.425  0.16 0.2]);
plot(t_o,JCana_o*1e6,'r','LineWidth',0.8);xlabel('$$t(ms)$$','interpreter','latex');ylabel('$$J_{Cana}(pA)$$','interpreter','latex');
set(gca,'fontsize', sss,'tickDir','in','ticklength',[0.02 0.02],'Xcolor',[0,0,0],'Ycolor',[0,0,0],'LineWidth',0.3);
subplot(3,4,8);set(gca,'position',[0.8 0.425  0.16 0.2]);
plot(t_o,JNKCC1_o*1e6,'r','LineWidth',0.8);xlabel('$$t(ms)$$','interpreter','latex');ylabel('$$J_{NKCC1}(pA)$$','interpreter','latex');
set(gca,'fontsize', sss,'tickDir','in','ticklength',[0.02 0.02],'Xcolor',[0,0,0],'Ycolor',[0,0,0],'LineWidth',0.3);
subplot(3,4,9);set(gca,'position',[0.08 0.1  0.16 0.2]);
plot(t_o,Jk_o*1e6,'r','LineWidth',0.8);xlabel('$$t(ms)$$','interpreter','latex');ylabel('$$J_{k}(pA)$$','interpreter','latex');
set(gca,'fontsize', sss,'tickDir','in','ticklength',[0.02 0.02],'Xcolor',[0,0,0],'Ycolor',[0,0,0],'LineWidth',0.3);
subplot(3,4,10);set(gca,'position',[0.32 0.1 0.16 0.2]);
plot(t_o,Jcl_o*1e6,'r','LineWidth',0.8);xlabel('$$t(ms)$$','interpreter','latex');ylabel('$$J_{Cl}(pA)$$','interpreter','latex');%legend('Jkv42','Jkv14','JKDR','JBKCa','Jnakpump','JNKCC1','JKCC2');
set(gca,'fontsize', sss,'tickDir','in','ticklength',[0.02 0.02],'Xcolor',[0,0,0],'Ycolor',[0,0,0],'LineWidth',0.3);
subplot(3,4,11);set(gca,'position',[0.56 0.1  0.16 0.2]);
plot(t_o,JKCC2_o*1e6,'r','LineWidth',0.8);xlabel('$$t(ms)$$','interpreter','latex');ylabel('$$J_{KCC2}(pA)$$','interpreter','latex');%legend('JCl','JNKCC1','JKCC2');
set(gca,'fontsize', sss,'tickDir','in','ticklength',[0.02 0.02],'Xcolor',[0,0,0],'Ycolor',[0,0,0],'LineWidth',0.3);
subplot(3,4,12);set(gca,'position',[0.8 0.1  0.16 0.2]);
plot(t_o,JCa12_o*1e6,'r','LineWidth',0.8);xlabel('$$t(ms)$$','interpreter','latex');ylabel('$$J_{Ca}(pA)$$','interpreter','latex');%legend('JCa12','JCa21','JCapump','JCana');
set(gca,'fontsize', sss,'tickDir','in','ticklength',[0.02 0.02],'Xcolor',[0,0,0],'Ycolor',[0,0,0],'LineWidth',0.3);

figure;
set(gcf,'position',[150 150 625 360]);
subplot(3,4,1);set(gca,'position',[0.08 0.75  0.16 0.2]);
plot(t_o,Vm_o,'LineWidth',0.8);xlabel('$$t(ms)$$','interpreter','latex');ylabel('$$V_m(mV)$$','interpreter','latex');
set(gca,'fontsize', sss,'tickDir','in','ticklength',[0.02 0.02],'Xcolor',[0,0,0],'Ycolor',[0,0,0],'LineWidth',0.3);
subplot(3,4,2);set(gca,'position',[0.32 0.75  0.16 0.2]);
plot(t_o,JCa21_o*1e6,'r','LineWidth',0.8);xlabel('$$t(ms)$$','interpreter','latex');ylabel('$$J_{Ca_{v2.1}}(pA)$$','interpreter','latex');
set(gca,'fontsize', sss,'tickDir','in','ticklength',[0.02 0.02],'Xcolor',[0,0,0],'Ycolor',[0,0,0],'LineWidth',0.3);
subplot(3,4,3);set(gca,'position',[0.56 0.75  0.16 0.2]);
plot(t_o,JCa12_o*1e6,'r','LineWidth',0.8);xlabel('$$t(ms)$$','interpreter','latex');ylabel('$$J_{Ca_{v1.2}}(pA)$$','interpreter','latex');
set(gca,'fontsize', sss,'tickDir','in','ticklength',[0.02 0.02],'Xcolor',[0,0,0],'Ycolor',[0,0,0],'LineWidth',0.3);
subplot(3,4,4);set(gca,'position',[0.8 0.75  0.16 0.2]);
plot(t_o,Jkv42_o*1e6,'r','LineWidth',0.8);xlabel('$$t(ms)$$','interpreter','latex');ylabel('$$J_{K_{v4.2}}(pA)$$','interpreter','latex');
set(gca,'fontsize', sss,'tickDir','in','ticklength',[0.02 0.02],'Xcolor',[0,0,0],'Ycolor',[0,0,0],'LineWidth',0.3);
subplot(3,4,5);set(gca,'position',[0.08 0.425  0.16 0.2]);
plot(t_o,Jkv14_o*1e6,'r','LineWidth',0.8);xlabel('$$t(ms)$$','interpreter','latex');ylabel('$$J_{K_{v1.4}}(pA)$$','interpreter','latex');
set(gca,'fontsize', sss,'tickDir','in','ticklength',[0.02 0.02],'Xcolor',[0,0,0],'Ycolor',[0,0,0],'LineWidth',0.3);
subplot(3,4,6);set(gca,'position',[0.32 0.425 0.16 0.2]);
plot(t_o,JHCN2_o*1e6,'r','LineWidth',0.8);xlabel('$$t(ms)$$','interpreter','latex');ylabel('$$J_{HCN2}(pA)$$','interpreter','latex');
set(gca,'fontsize', sss,'tickDir','in','ticklength',[0.02 0.02],'Xcolor',[0,0,0],'Ycolor',[0,0,0],'LineWidth',0.3);
subplot(3,4,7);set(gca,'position',[0.56 0.425  0.16 0.2]);
plot(t_o,JBKCa_o*1e6,'r','LineWidth',0.8);xlabel('$$t(ms)$$','interpreter','latex');ylabel('$$J_{BKCa}(pA)$$','interpreter','latex');
set(gca,'fontsize', sss,'tickDir','in','ticklength',[0.02 0.02],'Xcolor',[0,0,0],'Ycolor',[0,0,0],'LineWidth',0.3);
subplot(3,4,8);set(gca,'position',[0.8 0.425  0.16 0.2]);
plot(t_o,JCana_o*1e6,'r','LineWidth',0.8);xlabel('$$t(ms)$$','interpreter','latex');ylabel('$$J_{Cana}(pA)$$','interpreter','latex');
set(gca,'fontsize', sss,'tickDir','in','ticklength',[0.02 0.02],'Xcolor',[0,0,0],'Ycolor',[0,0,0],'LineWidth',0.3);
subplot(3,4,9);set(gca,'position',[0.08 0.1  0.16 0.2]);
plot(t_o,Jnakpump_o*1e6,'r','LineWidth',0.8);xlabel('$$t(ms)$$','interpreter','latex');ylabel('$$J_{nakpump}(pA)$$','interpreter','latex');
set(gca,'fontsize', sss,'tickDir','in','ticklength',[0.02 0.02],'Xcolor',[0,0,0],'Ycolor',[0,0,0],'LineWidth',0.3);
subplot(3,4,10);set(gca,'position',[0.32 0.1 0.16 0.2]);
plot(t_o,JKCC2_o*1e6,'r','LineWidth',0.8);xlabel('$$t(ms)$$','interpreter','latex');ylabel('$$J_{KCC2}(pA)$$','interpreter','latex');
set(gca,'fontsize', sss,'tickDir','in','ticklength',[0.02 0.02],'Xcolor',[0,0,0],'Ycolor',[0,0,0],'LineWidth',0.3);
subplot(3,4,11);set(gca,'position',[0.56 0.1  0.16 0.2]);
plot(t_o,JNKCC1_o*1e6,'r','LineWidth',0.8);xlabel('$$t(ms)$$','interpreter','latex');ylabel('$$J_{NKCC1}(pA)$$','interpreter','latex');
set(gca,'fontsize', sss,'tickDir','in','ticklength',[0.02 0.02],'Xcolor',[0,0,0],'Ycolor',[0,0,0],'LineWidth',0.3);
subplot(3,4,12);set(gca,'position',[0.8 0.1  0.16 0.2]);
plot(t_o,JKDR_o*1e6,'r','LineWidth',0.8);xlabel('$$t(ms)$$','interpreter','latex');ylabel('$$J_{KDR}(pA)$$','interpreter','latex');
set(gca,'fontsize', sss,'tickDir','in','ticklength',[0.02 0.02],'Xcolor',[0,0,0],'Ycolor',[0,0,0],'LineWidth',0.3);

% figure;
% set(gcf,'position',[150 150 625 360]);
% subplot(3,4,1);set(gca,'position',[0.08 0.75  0.16 0.2]);
% plot(t_o,r_o,'LineWidth',0.8);xlabel('$$t(ms)$$','interpreter','latex');ylabel('$$r(\mu m)$$','interpreter','latex');
% set(gca,'fontsize', sss,'tickDir','in','ticklength',[0.02 0.02],'Xcolor',[0,0,0],'Ycolor',[0,0,0],'LineWidth',0.3);
% subplot(3,4,2);set(gca,'position',[0.32 0.75  0.16 0.2]);
% plot(t_o,c_na_o*1e12,'LineWidth',0.8);xlabel('$$t(ms)$$','interpreter','latex');ylabel('$$c_{Na}(mol/L)$$','interpreter','latex');
% set(gca,'fontsize', sss,'tickDir','in','ticklength',[0.02 0.02],'Xcolor',[0,0,0],'Ycolor',[0,0,0],'LineWidth',0.3);
% subplot(3,4,3);set(gca,'position',[0.56 0.75  0.16 0.2]);
% plot(t_o,c_k_o*1e12,'LineWidth',0.8);xlabel('$$t(ms)$$','interpreter','latex');ylabel('$$c_{k}(mol/L)$$','interpreter','latex');
% set(gca,'fontsize', sss,'tickDir','in','ticklength',[0.02 0.02],'Xcolor',[0,0,0],'Ycolor',[0,0,0],'LineWidth',0.3);
% subplot(3,4,4);set(gca,'position',[0.8 0.75  0.16 0.2]);
% plot(t_o,c_cl_o*1e12,'LineWidth',0.8);xlabel('$$t(ms)$$','interpreter','latex');ylabel('$$c_{Cl}(mol/L)$$','interpreter','latex');
% set(gca,'fontsize', sss,'tickDir','in','ticklength',[0.02 0.02],'Xcolor',[0,0,0],'Ycolor',[0,0,0],'LineWidth',0.3);
% subplot(3,4,5);set(gca,'position',[0.08 0.425  0.16 0.2]);
% plot(t_o,c_Ca_o*1e12,'LineWidth',0.8);xlabel('$$t(ms)$$','interpreter','latex');ylabel('$$c_{Ca}(mol/L)$$','interpreter','latex');
% set(gca,'fontsize', sss,'tickDir','in','ticklength',[0.02 0.02],'Xcolor',[0,0,0],'Ycolor',[0,0,0],'LineWidth',0.3);
% subplot(3,4,6);set(gca,'position',[0.32 0.425  0.16 0.2]);
% plot(t_o,c_Ca_ER_o*1e12,'LineWidth',0.8);xlabel('$$t(ms)$$','interpreter','latex');ylabel('$$c_{Ca,ER}(mol/L)$$','interpreter','latex');
% set(gca,'fontsize', sss,'tickDir','in','ticklength',[0.02 0.02],'Xcolor',[0,0,0],'Ycolor',[0,0,0],'LineWidth',0.3);
% subplot(3,4,7);set(gca,'position',[0.56 0.425  0.16 0.2]);
% plot(t_o,c_IP3_o*1e12,'LineWidth',0.8);xlabel('$$t(ms)$$','interpreter','latex');ylabel('$$c_{IP3}(mol/L)$$','interpreter','latex');
% set(gca,'fontsize', sss,'tickDir','in','ticklength',[0.02 0.02],'Xcolor',[0,0,0],'Ycolor',[0,0,0],'LineWidth',0.3);
% subplot(3,4,9);set(gca,'position',[0.08 0.1  0.16 0.2]);
% plot(t_o,-3*Jnakpump_o*1e6,'r',t_o,-3*JCana_o*1e6,'b',t_o,JNKCC1_o*1e6,'g',t_o,Jna_o*1e6,'y','LineWidth',0.8);xlabel('$$t(ms)$$','interpreter','latex');ylabel('$$J_{Na}(pA)$$','interpreter','latex');
% set(gca,'fontsize', sss,'tickDir','in','ticklength',[0.02 0.02],'Xcolor',[0,0,0],'Ycolor',[0,0,0],'LineWidth',0.3);
% subplot(3,4,10);set(gca,'position',[0.32 0.1 0.16 0.2]);
% plot(t_o,Jkv42_o*1e6,'r',t_o,Jkv14_o*1e6,'b',t_o,JKDR_o*1e6,'g',t_o,JBKCa_o*1e6,t_o,2*Jnakpump_o*1e6,'y',t_o,JNKCC1_o*1e6,'m',t_o,-JKCC2_o*1e6,'c','LineWidth',0.8);xlabel('$$t(ms)$$','interpreter','latex');ylabel('$$J_{K}(pA)$$','interpreter','latex');%legend('Jkv42','Jkv14','JKDR','JBKCa','Jnakpump','JNKCC1','JKCC2');
% set(gca,'fontsize', sss,'tickDir','in','ticklength',[0.02 0.02],'Xcolor',[0,0,0],'Ycolor',[0,0,0],'LineWidth',0.3);
% subplot(3,4,11);set(gca,'position',[0.56 0.1  0.16 0.2]);
% plot(t_o,Jcl_o*1e6,'r',t_o,2*JNKCC1_o*1e6,'b',t_o,-JKCC2_o*1e6,'g','LineWidth',0.8);xlabel('$$t(ms)$$','interpreter','latex');ylabel('$$J_{Cl}(pA)$$','interpreter','latex');%legend('JCl','JNKCC1','JKCC2');
% set(gca,'fontsize', sss,'tickDir','in','ticklength',[0.02 0.02],'Xcolor',[0,0,0],'Ycolor',[0,0,0],'LineWidth',0.3);
% subplot(3,4,12);set(gca,'position',[0.8 0.1  0.16 0.2]);
% plot(t_o,JCa12_o*1e6,'r',t_o,JCa21_o*1e6,'b',t_o,-JCapump_o*1e6,'g',t_o,JCana_o*1e6,'y','LineWidth',0.8);xlabel('$$t(ms)$$','interpreter','latex');ylabel('$$J_{Ca}(pA)$$','interpreter','latex');%legend('JCa12','JCa21','JCapump','JCana');
% set(gca,'fontsize', sss,'tickDir','in','ticklength',[0.02 0.02],'Xcolor',[0,0,0],'Ycolor',[0,0,0],'LineWidth',0.3);


figure;
set(gcf,'position',[150 150 625 480]);
subplot(4,4,1);set(gca,'position',[0.08 0.82  0.16 0.15]);
plot(t_o,JCa21_o*1e6,'LineWidth',0.8);xlabel('$$t(ms)$$','interpreter','latex');ylabel('$$J_{Ca_{v2.1}}(pA)$$','interpreter','latex');
set(gca,'fontsize', sss,'tickDir','in','ticklength',[0.02 0.02],'Xcolor',[0,0,0],'Ycolor',[0,0,0],'LineWidth',0.3);
subplot(4,4,2);set(gca,'position',[0.32 0.82  0.16 0.15]);
plot(t_o,JCa12_o*1e6,'LineWidth',0.8);xlabel('$$t(ms)$$','interpreter','latex');ylabel('$$J_{Ca_{v1.2}}(pA)$$','interpreter','latex');
set(gca,'fontsize', sss,'tickDir','in','ticklength',[0.02 0.02],'Xcolor',[0,0,0],'Ycolor',[0,0,0],'LineWidth',0.3);
subplot(4,4,3);set(gca,'position',[0.56 0.82  0.16 0.15]);
plot(t_o,JCana_o*1e6,'LineWidth',0.8);xlabel('$$t(ms)$$','interpreter','latex');ylabel('$$J_{Cana}(pA)$$','interpreter','latex');
set(gca,'fontsize', sss,'tickDir','in','ticklength',[0.02 0.02],'Xcolor',[0,0,0],'Ycolor',[0,0,0],'LineWidth',0.3);
subplot(4,4,4);set(gca,'position',[0.8 0.82  0.16 0.15]);
plot(t_o,-JCapump_o*1e6,'LineWidth',0.8);xlabel('$$t(ms)$$','interpreter','latex');ylabel('$$J_{Ca,pump}(pA)$$','interpreter','latex');
set(gca,'fontsize', sss,'tickDir','in','ticklength',[0.02 0.02],'Xcolor',[0,0,0],'Ycolor',[0,0,0],'LineWidth',0.3);
subplot(4,4,5);set(gca,'position',[0.08 0.58  0.16 0.15]);
plot(t_o,JERpump_o*1e6,'LineWidth',0.8);xlabel('$$t(ms)$$','interpreter','latex');ylabel('$$J_{ER,pump}(pA)$$','interpreter','latex');
set(gca,'fontsize', sss,'tickDir','in','ticklength',[0.02 0.02],'Xcolor',[0,0,0],'Ycolor',[0,0,0],'LineWidth',0.3);
subplot(4,4,6);set(gca,'position',[0.32 0.58 0.16 0.15]);
plot(t_o,-JCICR_o*1e6,'LineWidth',0.8);xlabel('$$t(ms)$$','interpreter','latex');ylabel('$$J_{CICR}(pA)$$','interpreter','latex');
set(gca,'fontsize', sss,'tickDir','in','ticklength',[0.02 0.02],'Xcolor',[0,0,0],'Ycolor',[0,0,0],'LineWidth',0.3);
subplot(4,4,7);set(gca,'position',[0.56 0.58  0.16 0.15]);
plot(t_o,-JER_o*1e6,'LineWidth',0.8);xlabel('$$t(ms)$$','interpreter','latex');ylabel('$$J_{ER}(pA)$$','interpreter','latex');
set(gca,'fontsize', sss,'tickDir','in','ticklength',[0.02 0.02],'Xcolor',[0,0,0],'Ycolor',[0,0,0],'LineWidth',0.3);
subplot(4,4,8);set(gca,'position',[0.8 0.58  0.16 0.15]);
plot(t_o,Jpiezo_o*1e6,'LineWidth',0.8);xlabel('$$t(ms)$$','interpreter','latex');ylabel('$$J_{piezo}(pA)$$','interpreter','latex');
set(gca,'fontsize', sss,'tickDir','in','ticklength',[0.02 0.02],'Xcolor',[0,0,0],'Ycolor',[0,0,0],'LineWidth',0.3);
subplot(4,4,9);set(gca,'position',[0.08 0.34  0.16 0.15]);
plot(t_o,JMCU_o*1e6,'LineWidth',0.8);xlabel('$$t(s)$$','interpreter','latex');ylabel('$$J_{MCU}(pA)$$','interpreter','latex');
set(gca,'fontsize', sss,'tickDir','in','ticklength',[0.02 0.02],'Xcolor',[0,0,0],'Ycolor',[0,0,0],'LineWidth',0.3);
subplot(4,4,10);set(gca,'position',[0.32 0.34 0.16 0.15]);
plot(t_o,-JMNCX_o*1e6,'LineWidth',0.8);xlabel('$$t(s)$$','interpreter','latex');ylabel('$$J_{MNCX}(pA)$$','interpreter','latex');
set(gca,'fontsize', sss,'tickDir','in','ticklength',[0.02 0.02],'Xcolor',[0,0,0],'Ycolor',[0,0,0],'LineWidth',0.3);
subplot(4,4,11);set(gca,'position',[0.56 0.34  0.16 0.15]);
plot(t_o,JCa_o*1e6,'LineWidth',0.8);xlabel('$$t(s)$$','interpreter','latex');ylabel('$$J_{Ca}(pA)$$','interpreter','latex');
set(gca,'fontsize', sss,'tickDir','in','ticklength',[0.02 0.02],'Xcolor',[0,0,0],'Ycolor',[0,0,0],'LineWidth',0.3);
subplot(4,4,12);set(gca,'position',[0.8 0.34  0.16 0.15]);
plot(t_o,m_IP3_o,t_o,h_IP3_o,'LineWidth',0.8);xlabel('$$t(s)$$','interpreter','latex');ylabel('$$m,h_{IP3}$$','interpreter','latex');
set(gca,'fontsize', sss,'tickDir','in','ticklength',[0.02 0.02],'Xcolor',[0,0,0],'Ycolor',[0,0,0],'LineWidth',0.3);
subplot(4,4,13);set(gca,'position',[0.08 0.1  0.16 0.15]);
plot(t_o/1000,c_Ca_o*1e15,'LineWidth',0.8);xlabel('$$t(s)$$','interpreter','latex');ylabel('$$c_{Ca}(uM)$$','interpreter','latex');
set(gca,'fontsize', sss,'tickDir','in','ticklength',[0.02 0.02],'Xcolor',[0,0,0],'Ycolor',[0,0,0],'LineWidth',0.3);
subplot(4,4,14);set(gca,'position',[0.32 0.1 0.16 0.15]);
plot(t_o/1000,c_Ca_ER_o*1e15,'LineWidth',0.8);xlabel('$$t(s)$$','interpreter','latex');ylabel('$$c_{Ca,ER}(uM)$$','interpreter','latex');
set(gca,'fontsize', sss,'tickDir','in','ticklength',[0.02 0.02],'Xcolor',[0,0,0],'Ycolor',[0,0,0],'LineWidth',0.3);
subplot(4,4,15);set(gca,'position',[0.56 0.1  0.16 0.15]);
plot(t_o/1000,c_Ca_MT_o*1e15,'LineWidth',0.8);xlabel('$$t(s)$$','interpreter','latex');ylabel('$$c_{Ca_MT}(uM)$$','interpreter','latex');
set(gca,'fontsize', sss,'tickDir','in','ticklength',[0.02 0.02],'Xcolor',[0,0,0],'Ycolor',[0,0,0],'LineWidth',0.3);
subplot(4,4,16);set(gca,'position',[0.8 0.1  0.16 0.15]);
plot(t_o/1000,c_IP3_o*1e15,'LineWidth',0.8);xlabel('$$t(s)$$','interpreter','latex');ylabel('$$c_{IP3}(uM)$$','interpreter','latex');
set(gca,'fontsize', sss,'tickDir','in','ticklength',[0.02 0.02],'Xcolor',[0,0,0],'Ycolor',[0,0,0],'LineWidth',0.3);


figure;
set(gcf,'position',[150 150 625 360]);
subplot(3,4,1);set(gca,'position',[0.08 0.75  0.16 0.2]);
plot(t_o,Isti_o*1e6,'LineWidth',0.8);xlabel('$$t(ms)$$','interpreter','latex');ylabel('$$I(pA)$$','interpreter','latex');
set(gca,'fontsize', sss,'tickDir','in','ticklength',[0.02 0.02],'Xcolor',[0,0,0],'Ycolor',[0,0,0],'LineWidth',0.3);
subplot(3,4,2);set(gca,'position',[0.32 0.75  0.16 0.2]);
plot(t_o,Vm_o,'LineWidth',0.8);xlabel('$$t(ms)$$','interpreter','latex');ylabel('$$V_m(mV)$$','interpreter','latex');
set(gca,'fontsize', sss,'tickDir','in','ticklength',[0.02 0.02],'Xcolor',[0,0,0],'Ycolor',[0,0,0],'LineWidth',0.3);
% subplot(3,4,2);set(gca,'position',[0.32 0.75  0.16 0.2]);
% plot(t_o,sigma_o*1e6,'LineWidth',0.8);xlabel('$$t(ms)$$','interpreter','latex');ylabel('$$\sigma (Pa)$$','interpreter','latex');
% set(gca,'fontsize', sss,'tickDir','in','ticklength',[0.02 0.02],'Xcolor',[0,0,0],'Ycolor',[0,0,0],'LineWidth',0.3);
% subplot(3,4,3);set(gca,'position',[0.56 0.75  0.16 0.2]);
% plot(t_o,x_p_o*1e6,'LineWidth',0.8);xlabel('$$t(ms)$$','interpreter','latex');ylabel('$$\Delta P(Pa)$$','interpreter','latex');
% set(gca,'fontsize', sss,'tickDir','in','ticklength',[0.02 0.02],'Xcolor',[0,0,0],'Ycolor',[0,0,0],'LineWidth',0.3);
% subplot(3,4,4);set(gca,'position',[0.8 0.75  0.16 0.2]);
% plot(t_o,x_pi_o*1e6,'LineWidth',0.8);xlabel('$$t(ms)$$','interpreter','latex');ylabel('$$\Delta \Pi(Pa)$$','interpreter','latex');
% set(gca,'fontsize', sss,'tickDir','in','ticklength',[0.02 0.02],'Xcolor',[0,0,0],'Ycolor',[0,0,0],'LineWidth',0.3);

% figure;plot(t_o,Vm_o,'-');
% delta_t=103;
% delta_y=-54;
% Ã»ÓÐKµçÁ÷
% ÕýÏò
% hold on;
% load('I1withoutCa.mat');
% plot(x+delta_t,y+delta_y,'LineWidth',0.8);
% hold on;
% load('I2withoutCa.mat');
% plot(x+delta_t,y+delta_y,'LineWidth',0.8);
% hold on;
% load('I3withoutCa.mat');
% plot(x+delta_t,y+delta_y,'LineWidth',0.8);
% hold on;
% load('I4withoutCa.mat');
% plot(x+delta_t,y+delta_y,'LineWidth',0.8);

%·´Ïò
% hold on;
% load('I5withoutCa.mat');
% plot(x+delta_t,y+delta_y,'LineWidth',0.8);
% hold on;
% load('I6withoutCa.mat');
% plot(x+delta_t,y+delta_y,'LineWidth',0.8);
% hold on;
% load('I7withoutCa.mat');
% plot(x+delta_t,y+delta_y,'LineWidth',0.8);
% hold on;
% load('I8withoutCa.mat');
% plot(x+delta_t,y+delta_y,'LineWidth',0.8);

%ÓÐKµçÁ÷
%ÕýÏòµçÁ÷
% hold on;
% load('I1.mat');
% plot(x+delta_t,y+delta_y,'--','LineWidth',0.8);
% hold on;
% load('I2.mat');
% plot(x+delta_t,y+delta_y,'--','LineWidth',0.8);
% hold on;
% load('I3.mat');
% plot(x+delta_t,y+delta_y,'--','LineWidth',0.8);
% hold on;
% load('I4.mat');
% plot(x+delta_t,y+delta_y,'--','LineWidth',0.8);
% hold on;
% load('I5.mat');
% plot(x+delta_t,y+delta_y,'--','LineWidth',0.8);
% hold on;
% load('I6.mat');
% plot(x+delta_t,y+delta_y,'--','LineWidth',0.8);
% hold on;
% load('I7.mat');
% plot(x+delta_t,y+delta_y,'--','LineWidth',0.8);


% %·´ÏòµçÁ÷
% hold on;
% load('I8.mat');
% plot(x+delta_t,y+delta_y,'--','LineWidth',0.8);
% hold on;
% load('I9.mat');
% plot(x+delta_t,y+delta_y,'--','LineWidth',0.8);
% hold on;
% load('I10.mat');
% plot(x+delta_t,y+delta_y,'--','LineWidth',0.8);
% hold on;
% load('I11.mat');
% plot(x+delta_t,y+delta_y,'--','LineWidth',0.8);
% subplot(3,4,5);set(gca,'position',[0.08 0.425  0.16 0.2]);
% plot(t_o,Jkv14_o*1e6,'LineWidth',0.8);xlabel('$$t(ms)$$','interpreter','latex');ylabel('$$J_{K_{v1.4}}(pA)$$','interpreter','latex');
% set(gca,'fontsize', sss,'tickDir','in','ticklength',[0.02 0.02],'Xcolor',[0,0,0],'Ycolor',[0,0,0],'LineWidth',0.3);
% subplot(3,4,6);set(gca,'position',[0.32 0.425 0.16 0.2]);
% plot(t_o,JHCN2_o*1e6,'LineWidth',0.8);xlabel('$$t(ms)$$','interpreter','latex');ylabel('$$J_{HCN2}(pA)$$','interpreter','latex');
% set(gca,'fontsize', sss,'tickDir','in','ticklength',[0.02 0.02],'Xcolor',[0,0,0],'Ycolor',[0,0,0],'LineWidth',0.3);
% subplot(3,4,7);set(gca,'position',[0.56 0.425  0.16 0.2]);
% plot(t_o,JBKCa_o*1e6,'LineWidth',0.8);xlabel('$$t(ms)$$','interpreter','latex');ylabel('$$J_{BKCa}(pA)$$','interpreter','latex');
% set(gca,'fontsize', sss,'tickDir','in','ticklength',[0.02 0.02],'Xcolor',[0,0,0],'Ycolor',[0,0,0],'LineWidth',0.3);
% subplot(3,4,8);set(gca,'position',[0.8 0.425  0.16 0.2]);
% plot(t_o,JCana_o*1e6,'LineWidth',0.8);xlabel('$$t(ms)$$','interpreter','latex');ylabel('$$J_{Cana}(pA)$$','interpreter','latex');
% set(gca,'fontsize', sss,'tickDir','in','ticklength',[0.02 0.02],'Xcolor',[0,0,0],'Ycolor',[0,0,0],'LineWidth',0.3);
% subplot(3,4,9);set(gca,'position',[0.08 0.1  0.16 0.2]);
% plot(t_o,Jnakpump_o*1e6,'LineWidth',0.8);xlabel('$$t(ms)$$','interpreter','latex');ylabel('$$J_{nakpump}(pA)$$','interpreter','latex');
% set(gca,'fontsize', sss,'tickDir','in','ticklength',[0.02 0.02],'Xcolor',[0,0,0],'Ycolor',[0,0,0],'LineWidth',0.3);
% subplot(3,4,10);set(gca,'position',[0.32 0.1 0.16 0.2]);
% plot(t_o,JKCC2_o*1e6,'LineWidth',0.8);xlabel('$$t(ms)$$','interpreter','latex');ylabel('$$J_{KCC2}(pA)$$','interpreter','latex');
% set(gca,'fontsize', sss,'tickDir','in','ticklength',[0.02 0.02],'Xcolor',[0,0,0],'Ycolor',[0,0,0],'LineWidth',0.3);
% subplot(3,4,11);set(gca,'position',[0.56 0.1  0.16 0.2]);
% plot(t_o,JNKCC1_o*1e6,'LineWidth',0.8);xlabel('$$t(ms)$$','interpreter','latex');ylabel('$$J_{NKCC1}(pA)$$','interpreter','latex');
% set(gca,'fontsize', sss,'tickDir','in','ticklength',[0.02 0.02],'Xcolor',[0,0,0],'Ycolor',[0,0,0],'LineWidth',0.3);
% subplot(3,4,12);set(gca,'position',[0.8 0.1  0.16 0.2]);
% plot(t_o,JKDR_o*1e6,'LineWidth',0.8);xlabel('$$t(ms)$$','interpreter','latex');ylabel('$$J_{KDR}(pA)$$','interpreter','latex');
% set(gca,'fontsize', sss,'tickDir','in','ticklength',[0.02 0.02],'Xcolor',[0,0,0],'Ycolor',[0,0,0],'LineWidth',0.3);

% figure;
% set(gcf,'position',[150 150 625 360]);
% subplot(3,4,1);set(gca,'position',[0.08 0.75  0.16 0.2]);
% plot(t_o,n_Ca21_o,'LineWidth',0.8);xlabel('$$t(ms)$$','interpreter','latex');ylabel('$$n \ of \ Ca_{v2.1}$$','interpreter','latex');
% set(gca,'fontsize', sss,'tickDir','in','ticklength',[0.02 0.02],'Xcolor',[0,0,0],'Ycolor',[0,0,0],'LineWidth',0.3);
% subplot(3,4,2);set(gca,'position',[0.32 0.75  0.16 0.2]);
% plot(t_o,m_Ca12_o,'LineWidth',0.8);xlabel('$$t(ms)$$','interpreter','latex');ylabel('$$m \ of \ Ca_{v1.2}$$','interpreter','latex');
% set(gca,'fontsize', sss,'tickDir','in','ticklength',[0.02 0.02],'Xcolor',[0,0,0],'Ycolor',[0,0,0],'LineWidth',0.3);
% subplot(3,4,3);set(gca,'position',[0.56 0.75  0.16 0.2]);
% plot(t_o,h_Ca12_o,'LineWidth',0.8);xlabel('$$t(ms)$$','interpreter','latex');ylabel('$$h \ of \ Ca_{v1.2}$$','interpreter','latex');
% set(gca,'fontsize', sss,'tickDir','in','ticklength',[0.02 0.02],'Xcolor',[0,0,0],'Ycolor',[0,0,0],'LineWidth',0.3);
% subplot(3,4,4);set(gca,'position',[0.8 0.75  0.16 0.2]);
% plot(t_o,m_kv42_o,'LineWidth',0.8);xlabel('$$t(ms)$$','interpreter','latex');ylabel('$$m \ of \ K_{v4.2}$$','interpreter','latex');
% set(gca,'fontsize', sss,'tickDir','in','ticklength',[0.02 0.02],'Xcolor',[0,0,0],'Ycolor',[0,0,0],'LineWidth',0.3);
% subplot(3,4,5);set(gca,'position',[0.08 0.425  0.16 0.2]);
% plot(t_o,h_kv42_o,'LineWidth',0.8);xlabel('$$t(ms)$$','interpreter','latex');ylabel('$$h \ of \ K_{v4.2}$$','interpreter','latex');
% set(gca,'fontsize', sss,'tickDir','in','ticklength',[0.02 0.02],'Xcolor',[0,0,0],'Ycolor',[0,0,0],'LineWidth',0.3);
% subplot(3,4,6);set(gca,'position',[0.32 0.425 0.16 0.2]);
% plot(t_o,m_kv14_o,'LineWidth',0.8);xlabel('$$t(ms)$$','interpreter','latex');ylabel('$$m \ of \ K_{v1.4}$$','interpreter','latex');
% set(gca,'fontsize', sss,'tickDir','in','ticklength',[0.02 0.02],'Xcolor',[0,0,0],'Ycolor',[0,0,0],'LineWidth',0.3);
% subplot(3,4,7);set(gca,'position',[0.56 0.425  0.16 0.2]);
% plot(t_o,h1_kv14_o,t_o,h2_kv14_o,'LineWidth',0.8);xlabel('$$t(ms)$$','interpreter','latex');ylabel('$$h \ of \ K_{v1.4}$$','interpreter','latex');
% set(gca,'fontsize', sss,'tickDir','in','ticklength',[0.02 0.02],'Xcolor',[0,0,0],'Ycolor',[0,0,0],'LineWidth',0.3);
% subplot(3,4,8);set(gca,'position',[0.8 0.425  0.16 0.2]);
% plot(t_o,m_HCN2_o,'LineWidth',0.8);xlabel('$$t(ms)$$','interpreter','latex');ylabel('$$m \ of \ HCN2$$','interpreter','latex');
% set(gca,'fontsize', sss,'tickDir','in','ticklength',[0.02 0.02],'Xcolor',[0,0,0],'Ycolor',[0,0,0],'LineWidth',0.3);
% subplot(3,4,9);set(gca,'position',[0.08 0.1  0.16 0.2]);
% plot(t_o,n_BKCa_o,'LineWidth',0.8);xlabel('$$t(ms)$$','interpreter','latex');ylabel('$$n \ of \ BKCa$$','interpreter','latex');
% set(gca,'fontsize', sss,'tickDir','in','ticklength',[0.02 0.02],'Xcolor',[0,0,0],'Ycolor',[0,0,0],'LineWidth',0.3);

% 
% subplot(3,4,10);set(gca,'position',[0.32 0.1 0.16 0.2]);
% plot(t_o,Jkv14_o,'r','LineWidth',0.8);xlabel('$$t(ms)$$','interpreter','latex');ylabel('$$b \ of \ K_{f}$$','interpreter','latex');
% set(gca,'fontsize', 7,'tickDir','in','ticklength',[0.02 0.02],'Xcolor',[0,0,0],'Ycolor',[0,0,0],'LineWidth',0.3);
% subplot(3,4,11);set(gca,'position',[0.56 0.1  0.16 0.2]);
% plot(t_o,JHCN2_o,'r','LineWidth',0.8);xlabel('$$t(ms)$$','interpreter','latex');ylabel('$$m \ of \ K_{SK}$$','interpreter','latex');
% set(gca,'fontsize', 7,'tickDir','in','ticklength',[0.02 0.02],'Xcolor',[0,0,0],'Ycolor',[0,0,0],'LineWidth',0.3);
% subplot(3,4,12);set(gca,'position',[0.8 0.1  0.16 0.2]);
% plot(t_o,JBKCa2_o,'r','LineWidth',0.8);xlabel('$$t(ms)$$','interpreter','latex');ylabel('$$m \ of \ K_{SK}$$','interpreter','latex');
% set(gca,'fontsize', 7,'tickDir','in','ticklength',[0.02 0.02],'Xcolor',[0,0,0],'Ycolor',[0,0,0],'LineWidth',0.3);

set(gcf,'PaperUnits','inches','PaperPosition',[0 0 6.25 3.6]);
print ('figureI','-depsc','-r600');
print ('figureI','-djpeg','-r600');
