# Supplementary material for: How Merkel cells transduce mechanical stimuli: A biophysical model of Merkel cells
Source: PLoS Comput Biol. 2023 Dec 20;19(12):e1011720. doi: 10.1371/journal.pcbi.1011720 (PMC10732429; doi:10.1371/journal.pcbi.1011720)
Supplement: S1 Data — (ZIP) [file pcbi.1011720.s002.zip › no vesicles/K/Naleak/merkel.m]

function dy=merkel(t,y)
% y1 Ï¸°û°ë¾¶
% y2-y5: ÄÆÀë×Ó, ¼ØÀë×Ó, ÂÈÀë×Ó£¬¸ÆÀë×Ó(°üÀ¨piezo2Á¦Ãô¸ÐÍ¨µÀ) 
global a r0 Cm S_ER V_ER F k_IP3 k_dIP3 K_IP3Ca;
global mtau_IP3 htau_IP3;
global k_preIP3 beta_MT S_MT;
global k_ve n_ves n_veref k_exo c_Ca_in_s c_Ca_in_f r_ve k_endo sigma_ves sigma_vef;
dy=zeros(29,1);
dy(1)=-1*a*(x_p(t,y)-x_pi(t,y));                      %Ï¸°û°ë¾¶£¬¼´Ë®µÄÊäÔË
dy(2)=1*4*pi*r0^2*(-3*Jnakpump(t,y)-3*JCana(t,y)+JNKCC1(t,y)+Jna(t,y));               %ÄÆÀë×Ó
dy(3)=1*4*pi*r0^2*(Jk(t,y)+Jkv42(t,y)+Jkv14(t,y)+JKDR(t,y)+JBKCa(t,y)+2*Jnakpump(t,y)+JNKCC1(t,y)-JKCC2(t,y)); %¼ØÀë×Ó
dy(4)=1*4*pi*r0^2*(Jcl(t,y)+2*JNKCC1(t,y)-JKCC2(t,y));                %ÂÈÀë×Ó
dy(5)=1*(4*pi*r0^2*(JCa(t,y)+JCa21(t,y)+JCa12(t,y)-JCapump(t,y)+JCana(t,y)+Jpiezo2(t,y))+S_ER*(JER(t,y)+JCICR(t,y)-JERpump(t,y))+S_MT*1/(1+beta_MT)*(-JMCU(t,y)+JMNCX(t,y)));        %¸ÆÀë×Ó
dy(6)=1*(4/3*pi*y(1)^3-V_ER)*(k_IP3*c_Ca_in(t,y)^2/(c_Ca_in(t,y)^2+K_IP3Ca^2)*c_preIP3(t,y)-k_dIP3*c_IP3(t,y));     %IP3Å¨¶È±ä»¯
dy(7)=1*S_ER*(JERpump(t,y)-JCICR(t,y)-JER(t,y));                         %Ï¸°ûÆ÷ÖÐ¸ÆÀë×ÓÄ¦¶ûÊý
dy(8)=1/Cm*(F*(Jna(t,y)+Jk(t,y)+Jkv42(t,y)+JKDR(t,y)+Jkv14(t,y)+JBKCa(t,y)-JCana(t,y)-Jnakpump(t,y)-Jcl(t,y)+2*JCa(t,y)+2*JCa21(t,y)+2*JCa12(t,y)-2*JCapump(t,y)+2*Jpiezo2(t,y))+I(t,y));       %Ä¤µçÎ»
%dy(8)=1/Cm*(F*(Jna(t,y)+Jk(t,y)+Jkv42(t,y)+JKDR(t,y)+Jkv14(t,y)+JBKCa(t,y)-JCana(t,y)-Jnakpump(t,y)-Jcl(t,y))+I(t,y));       %Ä¤µçÎ»
dy(9)=(noo_Ca21(y(8))-y(9))/ntau_Ca21(y(8));                                                            %n_Cav21
dy(10)=(moo_Ca12(y(8))-y(10))/mtau_Ca12(y(8));                                                          %m_Cav12
dy(11)=(hoo_Ca12(y(8))-y(11))/htau_Ca12(y(8));                                                          %h_Cav12
dy(12)=(moo_k42(y(8))-y(12))/mtau_k42(y(8));                                                            %m_kv42
dy(13)=(hoo_k42(y(8))-y(13))/htau_k42(y(8));                                                            %h_kv42
dy(14)=(moo_k14(y(8))-y(14))/mtau_k14(y(8));                                                            %m_kv14
dy(15)=(hoo_k14(y(8))-y(15))/htau1_k14(y(8));                                                           %h1_kv14
dy(16)=(hoo_k14(y(8))-y(16))/htau2_k14(y(8));                                                           %h2_kv14
dy(17)=(noo_KDR(y(8))-y(17))/ntau_KDR(y(8));                                                            %n_KDR
dy(18)=(moo_HCN2(y(8))-y(18))/mtau_HCN2(y(8));                                                          %m_HCN2
dy(19)=(noo_BKCa(t,y)-y(19))/ntau_BKCa(y(8));                                                           %n_BKCa
dy(20)=0*(dC(t,y)-dI(t,y));                               %Á¦Ãô¸ÐÍ¨µÀÈý¸ö×´Ì¬C¹Ø±Õ×´Ì¬
dy(21)=0*(-dO(t,y)-dC(t,y));                              %O¿ª·Å×´Ì¬
dy(22)=0*(dI(t,y)+dO(t,y));                               %IÊ§»î×´Ì¬
dy(23)=0*((I2oo(sigma(t,y))-y(23))/tao_I2(sigma(t,y)));
dy(24)=(moo_IP3(c_Ca_in(t,y))-y(24))/mtau_IP3;             %m_IP3±íÊ¾IP3½áºÏÎ»µã
dy(25)=(hoo_IP3(c_Ca_in(t,y))-y(25))/htau_IP3;             %h_IP3±íÊ¾IP3ÒÖÖÆÎ»µã          
dy(26)=1*(4/3*pi*y(1)^3-V_ER)*(k_preIP3*1/(1+exp((c_preIP3(t,y)-5e-15)/1e-15))-k_IP3*c_Ca_in(t,y)^2/(c_Ca_in(t,y)^2+K_IP3Ca^2)*c_preIP3(t,y));
dy(27)=S_MT*1/(1+beta_MT)*(JMCU(t,y)-JMNCX(t,y));          %ÏßÁ£ÌåÄÚ¸ÆÀë×ÓÅ¨¶È±ä»¯
dy(28)=0*(k_ve*1/(1+exp((y(28)-n_ves)/n_veref))-k_exo*1/(1+exp(-(c_Ca_in(t,y)-c_Ca_in_s)/c_Ca_in_f))*y(28));       %Ï¸°ûÄÚÄÒÅÝÊý
dy(29)=0*4*pi*r_ve^2*(k_exo*1/(1+exp(-(c_Ca_in(t,y)-c_Ca_in_s)/c_Ca_in_f))*y(28)-k_endo/(1+exp((sigma(t,y)-sigma_ves)/sigma_vef)));  %Ï¸°ûÄ¤º¬Á¿

t
end

function x_pi=x_pi(t,y)             %Ï¸°ûÉøÍ¸Ñ¹²î
x_pi=pi_in(t,y)-pi_out(t,y);
end

function pi_in=pi_in(~,y)           %Ï¸°ûÄÚÉøÍ¸Ñ¹
global Xi R T V_ER V_MT;
pi_in=(y(2)+y(3)+y(4)+y(5)+Xi)*R*T/(4/3*pi*y(1)^3-V_ER-V_MT);
end

function pi_out=pi_out(t,y)         %Ï¸°ûÍâÉøÍ¸Ñ¹
global R T;
pi_out=(c_na_out(t,y)+c_k_out(t,y)+c_cl_out(t,y)+c_Ca_out(t,y))*R*T;
end

function x_p=x_p(t,y)               %¾²Ë®Ñ¹²î
global h;
x_p=2*h*sigma(t,y)/y(1);
end

function sigma=sigma(~,y)           %Æ¤²ãÕÅÁ¦
global K sigma_a;
sigma=K/2*(4*pi*y(1)^2/y(29)-1)-sigma_a;
end

function c_na_in=c_na_in(t,y)       %Ï¸°ûÖÊÖÐÄÆÀë×ÓÅ¨¶È
global V_ER V_MT;
c_na_in=y(2)/(4/3*pi*y(1)^3-V_ER-V_MT);
end

function c_k_in=c_k_in(t,y)         %Ï¸°ûÖÊÖÐ¼ØÀë×ÓÅ¨¶È
global V_ER V_MT;
c_k_in=y(3)/(4/3*pi*y(1)^3-V_ER-V_MT);
end

function c_cl_in=c_cl_in(t,y)       %Ï¸°ûÖÊÖÐÂÈÀë×ÓÅ¨¶È
global V_ER V_MT;
c_cl_in=y(4)/(4/3*pi*y(1)^3-V_ER-V_MT);
end

function c_Ca_in=c_Ca_in(t,y)       %Ï¸°ûÖÊÖÐ¸ÆÀë×ÓÅ¨¶È
global V_ER V_MT;
c_Ca_in=y(5)/(4/3*pi*y(1)^3-V_ER-V_MT);                     %umol/um^3    
end

function c_IP3=c_IP3(t,y)           %Ï¸°ûÖÊÖÐIP3Å¨¶È
global V_ER V_MT;
c_IP3=y(6)/(4/3*pi*y(1)^3-V_ER-V_MT);                       %umol/um^3    
end
function c_preIP3=c_preIP3(t,y)     %Ï¸°ûÖÊÖÐIP3Ç°ÌåÅ¨¶È
global V_ER V_MT;
c_preIP3=y(26)/(4/3*pi*y(1)^3-V_ER-V_MT);                       %umol/um^3   
end

function c_Ca_MT=c_Ca_MT(t,y)       %ÏßÁ£Ìå¸ÆÀë×ÓÅ¨¶È
global V_MT;
c_Ca_MT=y(27)/V_MT;                  %umol/um^3   
end

function c_Ca_ER=c_Ca_ER(t,y)       %Ï¸°ûÆ÷¸ÆÀë×ÓÅ¨¶È
global V_ER;
c_Ca_ER=y(7)/V_ER;                  %umol/um^3   
end

%¸ÆÀë×ÓÍ¨µÀ
%P/QÐÍ¸ÆÀë×ÓÍ¨µÀCav2.1
function JCa21=JCa21(t,y)
global pmaxCa21 z_Ca F R T;
ECa21=-R*T/(z_Ca*F)*log(c_Ca_in(t,y)/c_Ca_out(t,y));
JCa21=-pmaxCa21*y(9)*(y(8)-ECa21)/F;
end

function noo_Ca21=noo_Ca21(v)      %Cav21 n: y9
noo_Ca21=1/(1+exp(-(v+5.1)/3.1));
end

function ntau_Ca21=ntau_Ca21(v)
ntau_Ca21=0.35+5.51*exp(-2*((v+9.73)/18.14)^2);
end

%LÐÍ¸ÆÀë×ÓÍ¨µÀCav1.2
% function JCa12=JCa12(t,y)
% global pmaxCa12 z_Ca R T F;
% ECa12=-R*T/(z_Ca*F)*log(c_Ca_in(t,y)/c_Ca_out(t,y));
% JCa12=-pmaxCa12*y(10)*y(11)*hCa(t,y)*(y(8)-ECa12)/F;
% end
% 
% function moo_Ca12=moo_Ca12(v)      %Cav12 m: y10
% moo_Ca12=1/(1+exp((8.46-v)/4.26));
% end
% 
% function mtau_Ca12=mtau_Ca12(v)
% mtau_Ca12=2.11+3.86*exp(-2*((v+10)/16.02)^2);
% end
% 
% function hoo_Ca12=hoo_Ca12(v)      %Ca12 h:y11
% hoo_Ca12=1/(1+exp((v+42.52)/7.48));
% end
% 
% function htau_Ca12=htau_Ca12(v)
% htau_Ca12=825.8+637.91*exp(-2*(v/39.75)^2);
% end
% 
% function hCa=hCa(t,y)
% global K_hCa;
% hCa=1/(1+(c_Ca_in(t,y)/K_hCa)^4);
% end

function JCa12=JCa12(t,y)
global pmaxCa12 z_Ca R T F;
ECa12=-R*T/(z_Ca*F)*log(c_Ca_in(t,y)/c_Ca_out(t,y));
JCa12=-pmaxCa12*y(10)*y(11)*hCa(t,y)*(y(8)-ECa12)/F;
end

function moo_Ca12=moo_Ca12(v)      %Cav12 m: y10
moo_Ca12=1/(1+exp(-(v-8.46)/4.26));
end

function mtau_Ca12=mtau_Ca12(v)
mtau_Ca12=2.11+3.86*exp(-2*((v+10)/16.02)^2);
end

function hoo_Ca12=hoo_Ca12(v)      %Ca12 h:y11
hoo_Ca12=1/(1+exp((v+42.52)/7.48));
end

function htau_Ca12=htau_Ca12(v)
htau_Ca12=825.8+637.91*exp(-2*((v)/39.75)^2);
end

function hCa=hCa(t,y)
global K_hCa;
hCa=1/(1+(c_Ca_in(t,y)/K_hCa)^4);
end

%¼ØÀë×ÓÍ¨µÀ
%Kv4.2
function Jkv42=Jkv42(t,y)
global pmaxkv42 F R T z_k;
Ekv42=-R*T/(z_k*F)*log(c_k_in(t,y)/c_k_out(t,y));
Jkv42=-1*pmaxkv42*y(12)*y(13)*(y(8)-Ekv42)/F;
end

function moo_k42=moo_k42(v)      %kv42 m: y12¼¤»î²ÎÊý
moo_k42=1/(1+exp(-(v-17.66)/22.75));
end

function mtau_k42=mtau_k42(v)
mtau_k42=3+2*exp(-(v-19.68)/41.23);  
end

function hoo_k42=hoo_k42(v)      %kv42 h: y13Ê§»î²ÎÊý
hoo_k42=1/(1+exp((v+63.8)/4.5));
end

function htau_k42=htau_k42(v)
htau_k42=10+1*exp(-(v-488)/165.84);  
end

%Kv1.4 
function Jkv14=Jkv14(t,y)
global pmaxkv14 F R T z_k;
Ekv14=-R*T/(z_k*F)*log(c_k_in(t,y)/c_k_out(t,y));
Jkv14=-1*pmaxkv14*y(14)^4*(0.7*y(15)+0.3*y(16))*(y(8)-Ekv14)/F;
end
function moo_k14=moo_k14(v)      %kv14 m: y14
moo_k14=1/(1+exp(-(v+23.12)/11.46));
end

function mtau_k14=mtau_k14(v)
mtau_k14=0.6+1*exp(-(v+12.02)/25.87);  
end

function hoo_k14=hoo_k14(v)      %kv14 h: y15 y16
hoo_k14=1/(1+exp((v+44.36)/2.73));
end

function htau1_k14=htau1_k14(v)
htau1_k14=-0.1086*v+48.67;  
end

function htau2_k14=htau2_k14(v)
htau2_k14=17.28;   
end

%Kv8.1²»·¢»Ó×÷ÓÃ£¬Æðµ½ÒÖÖÆÆäËû¼ØÍ¨µÀµÄ×÷ÓÃ
% function Jkv81=Jkv81(t,y)
% 
% end

%KDRÑÓ³ÙÕûÁ÷¼ØÀë×ÓÍ¨µÀ
function JKDR=JKDR(t,y)
global pKDR EKDR F R T;
EKDR=-R*T/(1*F)*log(c_k_in(t,y)/c_k_out(t,y));
JKDR=-1*pKDR*y(17)*(y(8)-EKDR)/F;
end

function noo_KDR=noo_KDR(v)      %KDR n: y17
noo_KDR=1/(1+exp(-(v+33.3)/8.7));
end

function ntau_KDR=ntau_KDR(v)
ntau_KDR=2.2+20*exp(-(v+13.03)^2/29.55^2);
end


%HCN2Í¨µÀ,´óÔ¼Æä¼ØÀë×ÓºÍÄÆÀë×ÓÇ×ºÍÐÔÖ®±ÈÎª1£º0.35,ÔÝÎ´¿¼ÂÇ
function JHCN2=JHCN2(t,y)
global pmaxHCN2 EHCN2 F;
JHCN2=-0*pmaxHCN2*y(18)*(y(8)-EHCN2)/F;
end

function moo_HCN2=moo_HCN2(v)      %HCN2 m: y18
moo_HCN2=1/(1+exp((v+118.4)/5.15));
end

function mtau_HCN2=mtau_HCN2(v)
mtau_HCN2=360+2900*exp(-(v+94.6795)^2/20.8635^2);  
end

%BkCaÍ¨µÀ
function JBKCa=JBKCa(t,y)         
global pmaxBKCa EBKCa F R T z_k;
EBKCa=-R*T/(z_k*F)*log(c_k_in(t,y)/c_k_out(t,y));
JBKCa=-1*pmaxBKCa*y(19)*(y(8)-EBKCa)/F;
end

function noo_BKCa=noo_BKCa(t,y)              %BKCa n: y19
pCa=log10(c_Ca_in(t,y)/1e-12);
v_half=-43.3*pCa-110;
sf=33.88*exp(-((pCa+5.42)/2.2)^2);
noo_BKCa=1/(1+exp((v_half-y(8))/sf));
end

function ntau_BKCa=ntau_BKCa(v)
ntau_BKCa=0.75+5.55*exp(v/42.91)-0.12*v; 
end

%ÄÚÖÊÍøÄ¤¸ÆATP±Ã
function JERpump=JERpump(t,y)
global pERpump K_ERpump;
JERpump=pERpump*c_Ca_in(t,y)^2/(c_Ca_in(t,y)^2+K_ERpump^2);  %´Ë´¦ÄÚÖÊÍø¸Æ±Ã½öÓë°ûÖÊ¸ÆÀë×ÓÓÐ¹Ø
end

%ÄÚÖÊÍøÄ¤¸ÆATP±Ã
% function JERpump=JERpump(t,y)
% global pERpump K_ERpump;
% pERpump=8*1e-3*1e-12; 
% K_ERpump=10e-3*1e-12;
% K_ERpump2=2e-3*1e-12;
% JERpump=pERpump*c_Ca_ER(t,y)^2/(c_Ca_ER(t,y)^2+K_ERpump^2)*c_Ca_in(t,y)^2/(c_Ca_in(t,y)^2+K_ERpump2^2);
% end

%ÄÚÖÊÍøIP3ÍâÁ÷¸ÆÀë×Ó
function JER=JER(t,y)
global pleak pIP3;
JER=(pleak+pIP3*O(t,y))*(c_Ca_ER(t,y)-c_Ca_in(t,y));
end

% function O=O(t,y)
% global K_O K_IP3;
% O=c_Ca_in(t,y)/(c_Ca_in(t,y)+K_O)*c_IP3(t,y)^3/(c_IP3(t,y)^3+K_IP3^3)*y(24)*y(25);
% end

function O=O(t,y)
global K_O K_IP3;
O=c_IP3(t,y)^3/(c_IP3(t,y)^3+K_IP3^3)*y(24)*y(25);
end

function moo_IP3=moo_IP3(v)      %IP3 m: y24,Ëæ¸ÆÀë×ÓÅ¨¶ÈÉÏÉý¶øÉÏÉý
moo_IP3=1/(1+exp(-(v-0.4e-15)/0.04e-15));
end

function hoo_IP3=hoo_IP3(v)      %IP3 m: y25Ëæ¸ÆÀë×ÓÅ¨¶ÈÉÏÉý¶øÏÂ½µ
hoo_IP3=1/(1+exp((v-0.6e-15)/0.04e-15));
end

%RYR½éµ¼CICR¸ÆÀë×ÓÁ÷¶¯
function JCICR=JCICR(t,y)        
global pCICR K_CICR;
%JCICR=pCICR*c_Ca_in(t,y)/(c_Ca_in(t,y)+K_CICR)*(c_Ca_ER(t,y)-c_Ca_in(t,y));
if c_Ca_in(t,y)<0.3e-15
    JCICR=0;
else
    JCICR=1*pCICR*1/(1+exp(-(c_Ca_in(t,y)-0.3e-15)/0.04e-15))*(c_Ca_ER(t,y)-c_Ca_in(t,y));
end
end

function JCana=JCana(t,y)                            %·½Ïò²»È·¶¨£¬È¡¾öÓÚÁ½ÖÖÀë×ÓµÄÅ¨¶È£¬Õý³£Ê±JcanaÍâÁ÷£¬±íÊ¾¸ÆÀë×ÓÍâÁ÷£¬¼´ÔÚ¸ÆÀë×ÓÖÐÎª+£¬ÄÆÀë×ÓÖÐÎª-¡£
global pCana F R T K_mna K_mCa; 
ksat=0.1;
yeta=0.35;          %gcana(mol/(m^2¡¤ms))
KK=exp(yeta*y(8)*F/(R*T))*c_na_in(t,y)^3*c_Ca_out(t,y)-exp((yeta-1)*y(8)*F/(R*T))*c_na_out(t,y)^3*c_Ca_in(t,y);
JCana=1*pCana*1/(K_mna^3+c_na_out(t,y)^3)*1/(K_mCa+c_Ca_out(t,y))*1/(1+ksat*exp((yeta-1)*y(8)*F/(R*T)))*KK;
end

function JMCU=JMCU(t,y)        %mitochondrial calcium unipotorter ÏßÁ£Ìå¸Æµ¥Ïò×ªÔËÌå
global pMCU K_MCU;
JMCU=pMCU*c_Ca_in(t,y)^2.3/(c_Ca_in(t,y)^2.3+K_MCU^2.3);
end

function JMNCX=JMNCX(t,y)      %ÏßÁ£ÌåÄÆ¸Æ½»»»Ìå
global pMNCX K_na_MNCX K_Ca_MNCX;
JMNCX= pMNCX*c_na_in(t,y)^3/(c_na_in(t,y)^3+K_na_MNCX^3)*c_Ca_MT(t,y)/(c_Ca_MT(t,y)+K_Ca_MNCX);
JMNCX= pMNCX*c_Ca_MT(t,y)/(c_Ca_MT(t,y)+K_Ca_MNCX);
end

function JCapump=JCapump(t,y)                            %plasma membrane Ca ATPase (PMCA) 
global pCapump K_Capump;                                 %mM   mmol/L
JCapump=pCapump*c_Ca_in(t,y)^2/(K_Capump^2+c_Ca_in(t,y)^2);
end
 
%ÄÆ¼Ø±Ã Æ½ºâÊ±Ô¼Îª16.6e-13 mol/(m^2¡¤s)
function Jnakpump=Jnakpump(t,y)    % J(mol/(m^2¡¤ms)) ÄÆ³ö¼Ø½ø
global pnakpump;      
global K_nak_na K_nak_k1 K_nak_k2; 
Jnakpump=1*pnakpump*1/(1+K_nak_na/c_na_in(t,y))^3*1/(1+K_nak_k1/c_k_out(t,y))^2*1/(1+c_k_in(t,y)/K_nak_k2)^2;
Jnakpump=1*pnakpump*1/(1+K_nak_na/c_na_in(t,y))^3*0.1696*1/(1+c_k_in(t,y)/K_nak_k2)^2;
end

%¼ØÂÈ×ªÔËÌå   Æ½ºâÊ±Ô¼Îªe-13 mol/(m^2¡¤s)
function JKCC2=JKCC2(t,y)                   %Õý³£Á÷³öÏ¸°û
global pKCC2;                               %gkcl(S/m^2)
JKCC2=1*pKCC2*c_cl_in(t,y)/c_cl_out(t,y)*c_k_in(t,y)/c_k_out(t,y);           
end

% function JNKCC1=JNKCC1(t,y)                 %ÄÆ¼ØÂÈÐ­Í¬×ªÔËÌå£¬Õý³£Ê±Á÷½øÏ¸°û
% global pNKCC1 c_na_out c_k_out c_cl_out;
% JNKCC1=pNKCC1*(c_na_out*c_k_out*c_cl_out^2-c_na_in(t,y)*c_k_in(t,y)*c_cl_in(t,y)^2);
% end

function JNKCC1=JNKCC1(t,y)                 %ÄÆ¼ØÂÈÐ­Í¬×ªÔËÌå£¬Õý³£Ê±Á÷½øÏ¸°û
global pNKCC1;
JNKCC1=1*pNKCC1*(c_na_out(t,y)*c_k_out(t,y)*c_cl_out(t,y)^2-c_na_in(t,y)*c_k_in(t,y)*c_cl_in(t,y)^2);
end

function Jcl=Jcl(t,y)                       %Á÷½øÏ¸°û·½Ïò
global gcl F R T z_cl;
Ecl=-R*T/(z_cl*F)*log(c_cl_in(t,y)/c_cl_out(t,y));
Jcl=1*gcl*(y(8)-Ecl)/F;
end

function Jna=Jna(t,y)                       %Á÷½øÏ¸°û·½Ïò
global gna F R T z_na;
Ena=-R*T/(z_na*F)*log(c_na_in(t,y)/c_na_out(t,y));
Jna=-1*gna*(y(8)-Ena)/F;
end

function Jk=Jk(t,y)                       %Á÷½øÏ¸°û·½Ïò
global gk F R T z_k;
Ek=-R*T/(z_k*F)*log(c_k_in(t,y)/c_k_out(t,y));
Jk=-1*gk*(y(8)-Ek)/F;
end
function JCa=JCa(t,y)
global gCa F R T z_Ca;
ECa=-R*T/(z_Ca*F)*log(c_Ca_in(t,y)/c_Ca_out(t,y));
JCa=-gCa*(y(8)-ECa)/F;
end
%Á¦Ãô¸ÐÍ¨µÀ
function Jpiezo2=Jpiezo2(t,y)
global gpiezo Epiezo F;
Jpiezo2=-gpiezo*y(21)*y(23)*(y(8)-Epiezo)/F;
end

%Á¦Ãô¸ÐÍ¨µÀËÄ¸ö×´Ì¬C O I I2
function dC=dC(t,y)
if y(20)>Coo(sigma(t,y))
    dC=(Coo(sigma(t,y))-y(20))/tao_C(sigma(t,y)); 
else
    dC=0;
end
end
function dO=dO(t,y)
dO=y(21)/tao_O(sigma(t,y));
end
function dI=dI(t,y)
if y(22)>Ioo(sigma(t,y))
    dI=(Ioo(sigma(t,y))-y(22))/tao_I(sigma(t,y));
else
    dI=0;
end
end
function Coo=Coo(v)
global sigma_s1 sigma_f1;
Coo=1/(1+exp((v-sigma_s1)/sigma_f1));
end
function tao_C=tao_C(v)
global sigma_s2 sigma_f2;
tao_C=0.5+1.5/(1+exp(-(v-sigma_s2)/sigma_f2));
%tao_C=2;
end

function tao_O=tao_O(v)
global sigma_s4 sigma_f4;
tao_O=2.5+5.5/(1+exp(-(v-sigma_s4)/sigma_f4));
%tao_O=5;
end

function Ioo=Ioo(v)
global sigma_s5 sigma_f5;
Ioo=1/(1+exp(-(v-sigma_s5)/sigma_f5));
end

function tao_I=tao_I(v)
global sigma_s6 sigma_f6;
tao_I=0.5+1.5/(1+exp(-(v-sigma_s6)/sigma_f6));
%tao_I=2;
end

function I2oo=I2oo(v)
global sigma_s7 sigma_f7;
I2oo=1/(1+exp((v-sigma_s7)/sigma_f7));
end

function tao_I2=tao_I2(v)
global sigma_s8 sigma_f8;
tao_I2=150/(1+exp(-(v-sigma_s8)/sigma_f8));
end

function I=I(t,~)
global I1;
global t_sti t_end;
if t<t_sti
    I=0;
else
    if t<t_end
        I=I1;
    else
        I=0;
    end
end
end

function c_k_out=c_k_out(t,y)
global c_k_out_rest c_k_out_sti;
global t_sti t_end;
if t<t_sti
    c_k_out=c_k_out_rest;
else
    if t<t_end
        c_k_out=c_k_out_sti;
    else
        c_k_out=c_k_out_rest;
    end
end
end
function c_na_out=c_na_out(t,y)
global c_na_out_rest c_na_out_sti;
global t_sti t_end;
if t<t_sti
    c_na_out=c_na_out_rest;
else
    if t<t_end
        c_na_out=c_na_out_sti;
    else
        c_na_out=c_na_out_rest;
    end
end
end
function c_Ca_out=c_Ca_out(t,y)
global c_Ca_out_rest c_Ca_out_sti;
global t_sti t_end;
if t<t_sti
    c_Ca_out=c_Ca_out_rest;
else
    if t<t_end
        c_Ca_out=c_Ca_out_sti;
    else
        c_Ca_out=c_Ca_out_rest;
    end
end
end

function c_cl_out=c_cl_out(t,y)
global c_cl_out_rest c_cl_out_sti;
global t_sti t_end;
if t<t_sti
    c_cl_out=c_cl_out_rest;
else
    if t<t_end
        c_cl_out=c_cl_out_sti;
    else
        c_cl_out=c_cl_out_rest;
    end
end
end
